# Supplementary material for: Experimental and Theoretical Investigation of Ion Pairing in Gold(III) Catalysts
Source: Organometallics. 2023 Sep 30;42(20):2973–82. doi: 10.1021/acs.organomet.3c00293 (PMC10599130; doi:10.1021/acs.organomet.3c00293)
Supplement: Supplementary file 2 — om3c00293_si_002.xyz [file om3c00293_si_002.xyz]

 87
[(ppy)Au(IPr)Cl]+ BP86 gas phase
C         0.939630   -1.959389   -0.566993
C         1.320281   -3.209838   -0.020643
C         1.883189   -4.188936   -0.853743
C         2.061429   -3.942683   -2.210847
C         1.687501   -2.709990   -2.743098
C         1.134843   -1.720179   -1.920866
C         1.088361   -3.418611    1.404759
N         0.489375   -2.371459    2.044277
C         0.212236   -2.428380    3.360019
C         0.523023   -3.548511    4.117653
C         1.135790   -4.633703    3.491154
C         1.418421   -4.566777    2.132574
AU        0.062720   -0.717847    0.814780
C        -0.326038    0.864159   -0.405086
N         0.543170    1.824302   -0.841264
C        -0.145268    2.761392   -1.600822
C        -1.443570    2.372891   -1.643186
N        -1.552040    1.211101   -0.893236
C         1.969560    1.943299   -0.551620
C         2.361992    2.393947    0.729781
C         3.736950    2.453718    0.990024
C         4.674781    2.134565    0.015115
C         4.256696    1.791149   -1.264906
C         2.897412    1.701200   -1.590785
C         1.380099    2.949586    1.752349
C         1.780512    2.671135    3.208017
C         2.507431    1.463547   -3.045890
C         2.623952    2.777266   -3.850009
C        -2.838932    0.567901   -0.639413
C        -3.191072   -0.571388   -1.392924
C        -4.434953   -1.156814   -1.125615
C        -5.297870   -0.616861   -0.179515
C        -4.945671    0.541414    0.504068
C        -3.714933    1.173984    0.290667
C        -2.343510   -1.109155   -2.536593
C        -2.879278   -0.580059   -3.883585
C        -3.425658    2.493097    0.998273
C        -3.853595    2.494163    2.475546
C         1.214323    4.468443    1.525038
C         3.351654    0.375972   -3.731817
C        -2.254501   -2.642485   -2.554522
C        -4.122022    3.659966    0.264526
H         0.355246    3.616641   -2.031366
H        -2.302629    2.811364   -2.130541
H        -3.495165    3.410704    2.961714
H        -2.340889    2.664996    0.973991
H        -3.440347    1.635219    3.014866
H        -4.946351    2.480916    2.581738
H        -3.822968    3.738662   -0.788121
H        -3.883816    4.612711    0.755626
H        -5.212655    3.531914    0.287220
H        -1.322914   -0.724519   -2.415401
H        -2.250634   -0.932937   -4.712255
H        -3.903461   -0.934773   -4.060776
H        -2.897414    0.517265   -3.912130
H        -1.895058   -3.037800   -1.596245
H        -1.560558   -2.968717   -3.339567
H        -3.226609   -3.104373   -2.769809
H        -4.737579   -2.041518   -1.683243
H        -6.260598   -1.090071    0.012153
H        -5.642372    0.970146    1.222126
H         0.401788    2.478686    1.598320
H         0.971558    2.987056    3.878052
H         1.960491    1.603266    3.381286
H         2.681593    3.226974    3.499603
H         0.864000    4.696687    0.509848
H         0.485292    4.879549    2.235790
H         2.168586    4.991361    1.675556
H         4.075717    2.779465    1.971433
H         5.738795    2.186737    0.244508
H         5.000964    1.596695   -2.035136
H         1.454314    1.147602   -3.078725
H         2.023457    3.589557   -3.422639
H         3.667064    3.119663   -3.871431
H         2.296787    2.621063   -4.886499
H         2.931028    0.143564   -4.719106
H         4.382483    0.714264   -3.897651
H         3.391026   -0.546209   -3.141772
H        -0.270508   -1.545042    3.776957
H         0.283907   -3.559896    5.178650
H         1.392624   -5.527398    4.058471
H         1.897210   -5.403016    1.629231
H         2.177653   -5.154002   -0.443309
H         2.491274   -4.710835   -2.851727
H         1.825298   -2.509784   -3.805086
H         0.860282   -0.764515   -2.359949
CL       -0.984008    0.456249    2.591328


94
[(ppy)Au(IPr)OTf]+ BP86 gas phase
C         1.570595    3.302584    1.280286
C         0.429679    2.507798    1.534241
C         0.099626    2.033709    2.825353
C         1.018868    2.285078    3.851433
C         2.183973    3.006842    3.619113
C         2.439938    3.525208    2.355317
N        -0.502222    2.257234    0.442311
C        -0.852437    1.051704   -0.097650
N        -1.830028    1.322070   -1.021466
C        -2.037785    2.693053   -1.077566
C        -1.228204    3.271423   -0.158824
AU        0.190688   -0.657399    0.355597
O         2.046729    0.286855   -0.332781
S         2.512929   -0.110716   -1.752072
O         2.170302   -1.496495   -2.046788
C        -2.733167    0.411923   -1.727474
C        -2.247563   -0.363471   -2.801768
C        -3.148424   -1.247298   -3.409003
C        -4.477494   -1.319798   -3.008013
C        -4.947965   -0.475988   -2.009565
C        -4.099347    0.419744   -1.346825
C        -0.859475   -0.167791   -3.388518
C        -0.859386    1.065737   -4.317833
C        -4.722211    1.398096   -0.348463
C        -5.662372    0.743045    0.678365
C        -1.246221    1.411246    3.180113
C        -1.131907    0.214179    4.136004
C         1.863508    3.975470   -0.055119
C         1.481409    5.471102   -0.000440
C        -1.360670   -1.810304    1.006714
C        -0.961546   -3.133608    1.313960
C        -1.933390   -4.069676    1.696452
C        -3.270123   -3.700390    1.791350
C        -3.644199   -2.387500    1.515964
C        -2.690215   -1.439582    1.123901
C         0.463974   -3.430583    1.284006
N         1.245762   -2.367705    0.939913
C         2.585670   -2.449864    0.979631
C         3.227272   -3.629298    1.331890
C         2.453297   -4.747040    1.639572
C         1.066916   -4.644466    1.622851
C        -0.320988   -1.390437   -4.140149
C        -5.500055    2.495297   -1.108725
C        -2.174789    2.492139    3.773435
C         3.334930    3.845890   -0.476407
O         2.238174    0.926524   -2.728584
C         4.408697   -0.115328   -1.592295
H        -2.754205    3.123504   -1.761953
H        -1.104515    4.304809    0.130058
H         3.456936    4.188861   -1.511206
H         1.261900    3.486699   -0.833179
H         3.674083    2.809368   -0.418683
H         3.992885    4.461273    0.151447
H         0.438427    5.643087    0.296250
H         1.636599    5.937080   -0.982256
H         2.111768    5.999895    0.727149
H        -1.718312    1.045966    2.259125
H        -3.162188    2.067591    3.999422
H        -1.757009    2.893211    4.706489
H        -2.312649    3.333124    3.081577
H        -0.444436   -0.549622    3.750780
H        -2.116077   -0.251649    4.273093
H        -0.777145    0.517706    5.129272
H         0.801571    1.930919    4.857691
H         2.883085    3.189599    4.434752
H         3.337192    4.119897    2.193084
H        -0.161455    0.049498   -2.570151
H         0.726025   -1.217281   -4.410790
H        -0.359670   -2.300296   -3.528527
H        -0.876128   -1.570443   -5.070708
H        -1.183379    1.976347   -3.797582
H         0.153579    1.239997   -4.700042
H        -1.533596    0.904073   -5.170042
H        -2.801206   -1.874152   -4.227125
H        -5.157703   -2.015324   -3.498950
H        -6.002852   -0.503371   -1.740498
H        -3.919978    1.888936    0.219907
H        -4.888211    3.000700   -1.866295
H        -6.362009    2.059776   -1.631299
H        -5.876000    3.253410   -0.409198
H        -6.043758    1.507636    1.367374
H        -6.532051    0.276871    0.198474
H        -5.156906   -0.021132    1.278967
H         3.129219   -1.547756    0.722427
H         4.314013   -3.660572    1.351044
H         2.927154   -5.691696    1.902851
H         0.448193   -5.499819    1.882672
H        -1.640029   -5.092318    1.929655
H        -4.018039   -4.433873    2.087910
H        -4.689037   -2.091590    1.598306
H        -3.008958   -0.424958    0.909550
F         4.904668   -0.618990   -2.729656
F         4.897304    1.118833   -1.406509
F         4.816319   -0.894786   -0.559532
  
91
[(ppy)Au(IPr)BF4]+ BP86 gas phase 
C        -1.795469   -0.324659   -1.373302
C        -2.016780   -0.527836   -2.756337
C        -3.336400   -0.592485   -3.226724
C        -4.406718   -0.473327   -2.347143
C        -4.168937   -0.289617   -0.987160
C        -2.859824   -0.209562   -0.494238
C        -0.848251   -0.704472   -3.610569
N         0.341064   -0.645911   -2.944389
C         1.508450   -0.863488   -3.577393
C         1.544784   -1.127731   -4.940616
C         0.347695   -1.159682   -5.653232
C        -0.854213   -0.952319   -4.984343
AU        0.169470   -0.212464   -0.908006
C         0.066722    0.084443    1.113683
N        -0.334924    1.145776    1.875080
C         0.042956    0.930571    3.193117
C         0.654035   -0.278974    3.253437
N         0.667760   -0.792463    1.968574
C        -1.140569    2.302792    1.491170
C        -0.550580    3.333678    0.726736
C        -1.378159    4.402793    0.361153
C        -2.704190    4.471969    0.774127
C        -3.229376    3.483232    1.596600
C        -2.464290    2.377285    1.988288
C         0.938700    3.379576    0.413173
C         1.290816    4.253371   -0.796996
C        -3.067659    1.389789    2.986027
C        -3.043897    1.986665    4.410585
C         1.201828   -2.111109    1.645029
C         0.283863   -3.158085    1.401346
C         0.818799   -4.416832    1.102254
C         2.192844   -4.629788    1.078605
C         3.066225   -3.589969    1.375446
C         2.601283   -2.303137    1.675411
C        -1.223536   -3.006911    1.567555
C        -1.647427   -3.497939    2.967951
C         3.600122   -1.222121    2.068455
C         4.853894   -1.210463    1.177298
C         1.718038    3.870591    1.653510
C        -4.510605    0.974724    2.648856
C        -2.030545   -3.726719    0.476257
C         4.023754   -1.393154    3.543655
H        -0.162264    1.661041    3.962061
H         1.075782   -0.823735    4.086025
H         5.456616   -0.322670    1.404014
H         3.113136   -0.244014    1.957799
H         4.600971   -1.180900    0.112907
H         5.487051   -2.088913    1.360267
H         3.173769   -1.379143    4.238083
H         4.710711   -0.587597    3.833798
H         4.545249   -2.349356    3.685862
H        -1.474910   -1.939211    1.504436
H        -2.727375   -3.360511    3.112927
H        -1.422983   -4.566217    3.087622
H        -1.122967   -2.955998    3.765525
H        -1.720617   -3.416741   -0.529696
H        -3.098531   -3.500450    0.589330
H        -1.923926   -4.817005    0.542652
H         0.145009   -5.248831    0.904828
H         2.585321   -5.619102    0.844548
H         4.138799   -3.775457    1.374653
H         1.286966    2.361669    0.192721
H         2.351823    4.126899   -1.036506
H         0.712810    3.977641   -1.687449
H         1.124751    5.318948   -0.588216
H         1.548192    3.235384    2.532180
H         2.793688    3.867575    1.439023
H         1.418023    4.894870    1.913672
H        -0.965047    5.206185   -0.244162
H        -3.323582    5.317136    0.474972
H        -4.254931    3.571785    1.951478
H        -2.456198    0.475412    2.994403
H        -2.040088    2.295699    4.726082
H        -3.685836    2.876156    4.460302
H        -3.420562    1.255788    5.138198
H        -4.834274    0.170471    3.321779
H        -5.212637    1.807788    2.780406
H        -4.608535    0.619667    1.617577
H         2.416842   -0.813521   -2.982195
H         2.505251   -1.293866   -5.422694
H         0.348397   -1.351875   -6.725363
H        -1.798054   -0.988203   -5.522792
H        -3.526876   -0.744465   -4.288279
H        -5.427243   -0.528967   -2.722280
H        -5.006596   -0.205483   -0.296171
H        -2.696903   -0.055949    0.568236
F         2.296511   -0.114401   -0.655387
B         3.250318    0.970087   -1.378491
F         3.769452    1.705372   -0.353779
F         4.149525    0.184300   -2.058291
F         2.379697    1.657377   -2.204780

 89
 [(ppy)Au(IPr)H2O]2+ BP86 gas phase 
C        -0.527447   -1.996300    0.686636
C        -0.756538   -3.310237    0.217972
C        -1.064660   -4.304013    1.159453
C        -1.142184   -3.999520    2.515185
C        -0.916195   -2.696294    2.949177
C        -0.606942   -1.682289    2.030117
C        -0.661236   -3.554646   -1.215139
N        -0.349740   -2.448149   -1.953783
C        -0.224720   -2.522383   -3.294311
C        -0.410702   -3.717183   -3.973702
C        -0.731476   -4.861915   -3.242662
C        -0.855999   -4.778408   -1.860620
AU       -0.086962   -0.704284   -0.820259
C         0.186605    0.970060    0.323970
N        -0.753048    1.872539    0.729347
C        -0.136851    2.891720    1.439870
C         1.194101    2.615277    1.474451
N         1.386072    1.430626    0.780894
C        -2.179263    1.869387    0.408975
C        -2.576998    2.346217   -0.861142
C        -3.944298    2.312204   -1.158958
C        -4.874048    1.863888   -0.226752
C        -4.457585    1.479062    1.042090
C        -3.103785    1.484932    1.404199
C        -1.619217    3.013917   -1.840298
C        -1.859613    2.590285   -3.302510
C        -2.719706    1.189868    2.848068
C        -2.994209    2.427187    3.730971
C         2.705650    0.860357    0.514551
C         3.287059    0.003973    1.472800
C         4.551498   -0.519733    1.170660
C         5.213526   -0.188001   -0.005287
C         4.640414    0.710597   -0.899786
C         3.381107    1.271966   -0.658123
C         2.661977   -0.284098    2.829978
C         3.316680    0.603107    3.910936
C         2.859733    2.366638   -1.582636
C         3.100339    2.065413   -3.075639
C        -1.711686    4.549783   -1.717810
C        -3.444052   -0.036607    3.427078
C         2.750120   -1.765631    3.229751
C         3.497748    3.726267   -1.224651
H        -0.701721    3.719873    1.846371
H         2.020787    3.151172    1.921448
H         2.544882    2.767187   -3.710807
H         1.774530    2.473093   -1.419121
H         2.845937    1.030814   -3.368978
H         4.159417    2.175874   -3.340352
H         3.294239    4.011379   -0.185734
H         3.110297    4.518906   -1.877593
H         4.587001    3.682165   -1.351812
H         1.597681   -0.012021    2.780901
H         2.843968    0.426929    4.885669
H         4.385349    0.371536    4.007693
H         3.229349    1.672262    3.678772
H         2.329347   -2.424148    2.460040
H         2.202328   -1.933557    4.165527
H         3.787112   -2.074968    3.410116
H         5.032159   -1.189291    1.881677
H         6.196322   -0.609269   -0.213697
H         5.194814    0.998790   -1.791444
H        -0.590270    2.735954   -1.562121
H        -1.051253    2.947323   -3.956190
H        -1.989331    1.500037   -3.423833
H        -2.784057    3.025659   -3.702634
H        -1.483909    4.888137   -0.699805
H        -1.007728    5.036841   -2.405193
H        -2.723222    4.895476   -1.966460
H        -4.292408    2.670000   -2.126689
H        -5.933391    1.847170   -0.480044
H        -5.201708    1.179934    1.777992
H        -1.637515    0.993832    2.885199
H        -2.466497    3.321346    3.375625
H        -4.066469    2.661991    3.743311
H        -2.678967    2.234512    4.764394
H        -3.047722   -0.267651    4.424125
H        -4.517810    0.151146    3.550796
H        -3.327948   -0.922229    2.791260
H         0.030151   -1.599985   -3.809306
H        -0.303107   -3.741497   -5.055862
H        -0.883372   -5.814740   -3.747985
H        -1.104537   -5.662320   -1.278155
H        -1.245804   -5.325626    0.828116
H        -1.381435   -4.782105    3.233241
H        -0.978734   -2.450767    4.008311
H        -0.437924   -0.672259    2.389562
O         0.348153    0.413179   -2.727029
H        -0.332775    1.086626   -2.957750
H         1.219280    0.869348   -2.770637

102
[(ppy)Au(IPr)3-hexyne]2+ BP86 gas phase 
C        -4.937027   -0.270620    1.225198
C        -3.658235   -0.184493    0.664621
N        -2.565047   -0.134831    1.485149
C        -2.717247   -0.169714    2.825018
C        -3.965644   -0.258105    3.421436
C        -5.095456   -0.308567    2.604359
C        -3.360065   -0.142288   -0.761123
C        -2.005597   -0.067168   -1.158163
C        -1.669798   -0.026658   -2.503399
C        -2.678549   -0.054264   -3.476177
C        -4.017507   -0.126033   -3.099803
C        -4.355468   -0.171187   -1.751364
AU       -0.712839   -0.025817    0.454231
C         0.412817   -0.597050    2.494982
C         0.383276   -2.029434    2.819733
C         0.940715    0.043720   -0.765582
N         1.461410    1.153432   -1.378676
C         2.312988    0.751319   -2.398222
C         2.338051   -0.607863   -2.401002
N         1.498801   -1.041950   -1.385549
C         1.460417    2.542592   -0.888404
C         2.573411    2.944206   -0.105766
C         2.572651    4.258786    0.378667
C         1.539869    5.143324    0.087245
C         0.506278    4.742917   -0.749071
C         0.451598    3.447050   -1.282506
C         3.811836    2.088595    0.138268
C         4.230055    2.017307    1.616150
C        -0.595986    3.145775   -2.339471
C        -0.239395    3.870380   -3.654837
C         1.516073   -2.433409   -0.906632
C         2.556120   -2.788424   -0.009977
C         2.575125   -4.109587    0.454542
C         1.631567   -5.042409    0.036259
C         0.676183   -4.682778   -0.904719
C         0.608445   -3.381572   -1.423929
C         3.712482   -1.867024    0.360842
C         4.064073   -1.879643    1.856873
C        -0.331575   -3.114705   -2.587086
C         0.214440   -3.783721   -3.866712
C         0.491334    0.635761    2.533106
C         0.637122    2.062672    2.816925
C         4.956647   -2.239457   -0.475055
C        -1.773381   -3.568126   -2.311062
C        -2.022121    3.500029   -1.891233
C         4.982020    2.613939   -0.721391
H         2.899233   -1.306600   -3.006985
H         2.850061    1.472377   -3.000080
H         5.137842    1.409423    1.716556
H         3.599507    1.061892   -0.187282
H         3.451482    1.561958    2.240474
H         4.462228    3.008310    2.025578
H         4.724100    2.660234   -1.787043
H         5.858973    1.963695   -0.609872
H         5.272494    3.625646   -0.409968
H        -0.568494    2.070856   -2.544568
H        -0.963472    3.612146   -4.438534
H        -0.261626    4.960095   -3.524588
H         0.762167    3.598508   -4.012001
H        -2.290751    2.996507   -0.953234
H        -2.744221    3.199192   -2.660720
H        -2.144236    4.579814   -1.739191
H        -0.262681    5.461008   -1.029635
H         1.565078    6.160139    0.477835
H         3.413997    4.600180    0.980143
H         3.432277   -0.836431    0.104771
H         4.894024   -1.188820    2.049145
H         3.217671   -1.565474    2.479540
H         4.389850   -2.870914    2.195342
H         4.755517   -2.212409   -1.553282
H         5.780678   -1.545941   -0.263941
H         5.298964   -3.253097   -0.229204
H         3.363211   -4.418669    1.139443
H         1.669519   -6.063772    0.413686
H        -0.016325   -5.435875   -1.277223
H        -0.349744   -2.034169   -2.767261
H         1.231394   -3.445718   -4.104110
H         0.244610   -4.875650   -3.758695
H        -0.431607   -3.549237   -4.722665
H        -2.421068   -3.295353   -3.153639
H        -1.841134   -4.656843   -2.193021
H        -2.178841   -3.105004   -1.402214
H        -1.807227   -0.118055    3.416033
H        -4.042165   -0.284320    4.506235
H        -6.091561   -0.376920    3.039616
H        -5.806967   -0.309763    0.574495
H        -5.405137   -0.227583   -1.467333
H        -4.800177   -0.147462   -3.856455
H        -2.403946   -0.019633   -4.529954
H        -0.636296    0.027528   -2.832640
C         0.831699   -2.288343    4.272807
H        -0.637127   -2.414056    2.667536
H         1.022841   -2.578194    2.113530
C        -0.642259    2.768307    3.298986
H         1.417817    2.130214    3.593306
H         1.051082    2.575118    1.936978
H         0.791076   -3.365540    4.470799
H         1.859144   -1.946413    4.438922
H         0.177531   -1.781542    4.991472
H        -0.410743    3.816763    3.517060
H        -1.425581    2.750794    2.532173
H        -1.032306    2.312853    4.216519

95
[(ppy)Au(IPr)Cl]OTf (OTf---Au) BP86 gas phase
C         1.010299   -3.424328    1.129026
C         0.280365   -2.877604    0.049475
C         0.681496   -3.032040   -1.293825
C         1.907304   -3.666108   -1.525205
C         2.675690   -4.163311   -0.482004
C         2.219817   -4.059523    0.826373
N        -1.011684   -2.250555    0.331038
C        -1.382831   -0.934750    0.269852
N        -2.715875   -0.913908    0.587941
C        -3.160775   -2.199879    0.856207
C        -2.105215   -3.030656    0.683895
AU       -0.319422    0.719859   -0.269085
CL       -1.448137    0.667252   -2.376732
C        -3.628854    0.222309    0.579627
C        -4.523359    0.355953   -0.507259
C        -5.402339    1.445668   -0.477713
C        -5.409156    2.347166    0.580207
C        -4.551347    2.160580    1.657734
C        -3.652692    1.087355    1.693735
C        -4.626772   -0.647238   -1.650814
C        -5.797190   -1.624139   -1.406119
C        -2.831020    0.840218    2.949922
C        -2.254266    2.124699    3.562126
C        -0.190499   -2.644352   -2.476721
C        -1.055047   -3.850381   -2.903262
C         0.530508   -3.430785    2.576897
C         1.630867   -3.010659    3.567351
N         0.675882    2.504824   -0.741236
C         1.442675    3.016629    0.260970
C         2.167547    4.190129    0.041653
C         2.116404    4.814862   -1.196361
C         1.342159    4.256252   -2.210186
C         0.636587    3.091268   -1.948108
C         1.424221    2.239776    1.495435
C         0.665795    1.045450    1.498994
C         0.649197    0.250456    2.637105
C         1.358498    0.634334    3.781211
C         2.097354    1.816142    3.787415
C         2.133731    2.610874    2.646699
C        -4.800280    0.019087   -3.025835
C        -3.676061    0.076022    3.990474
C         0.611411   -2.103126   -3.669140
C        -0.010084   -4.821207    2.971964
H        -2.021188   -4.104283    0.768972
H        -4.184891   -2.395986    1.138708
H        -4.732185   -0.742548   -3.813765
H        -3.692123   -1.221813   -1.686065
H        -4.020926    0.766973   -3.205109
H        -5.783436    0.499517   -3.124314
H        -5.707333   -2.162659   -0.454455
H        -5.843368   -2.368797   -2.212232
H        -6.753420   -1.082875   -1.389985
H        -1.980756    0.202488    2.680918
H        -3.077863   -0.137594    4.886917
H        -4.546980    0.672023    4.296747
H        -4.046418   -0.878037    3.592809
H        -1.682530    2.699487    2.823595
H        -1.578165    1.871955    4.388661
H        -3.041254    2.773110    3.970199
H        -4.585097    2.853747    2.496572
H        -6.097439    3.192405    0.571268
H        -6.093453    1.588616   -1.306647
H        -0.869508   -1.841657   -2.166681
H        -0.077838   -1.665133   -4.402574
H         1.322593   -1.331650   -3.353175
H         1.170987   -2.899237   -4.180082
H        -1.691738   -4.214140   -2.084516
H        -1.707109   -3.569830   -3.741938
H        -0.420634   -4.686009   -3.231152
H         2.266152   -3.759642   -2.547693
H         3.634533   -4.637111   -0.689313
H         2.818479   -4.475431    1.635368
H        -0.300325   -2.716443    2.672982
H        -0.828570   -5.153411    2.320867
H         0.787218   -5.573766    2.905657
H        -0.381613   -4.810137    4.006115
H         1.205654   -2.885846    4.572947
H         2.413117   -3.777297    3.641513
H         2.110576   -2.072950    3.267286
H         0.017900    2.594928   -2.693448
H         1.292443    4.697488   -3.202836
H         2.693395    5.721108   -1.375108
H         2.789326    4.593098    0.836880
H         2.729227    3.522976    2.648297
H         2.654972    2.111657    4.675125
H         1.336042   -0.001485    4.665981
H         0.092441   -0.683018    2.650212
O         2.277949   -0.173523   -1.111934
S         3.541914    0.358523   -1.673439
C         4.805667   -0.118543   -0.350460
O         3.632808    1.825142   -1.685058
O         4.020056   -0.334123   -2.869292
F         4.877291   -1.464221   -0.182078
F         4.484250    0.422556    0.859326
F         6.046071    0.320448   -0.673211
 
95
[(ppy)Au(IPr)Cl]OTf (OTf---H13) IPr BP86 gas phase
C         0.099364   -3.714723    0.282577
C         0.139515   -2.673447   -0.673127
C         0.664165   -2.851181   -1.970035
C         1.242289   -4.091188   -2.268645
C         1.264663   -5.118504   -1.332514
C         0.685909   -4.933186   -0.082065
N        -0.487000   -1.405331   -0.330991
C         0.110999   -0.255125    0.091082
N        -0.901837    0.606509    0.405332
C        -2.128624   -0.006155    0.176193
C        -1.867154   -1.251608   -0.292290
AU        2.110728    0.053962    0.269190
CL        2.163049   -1.344973    2.182775
C        -0.780560    1.940597    0.975904
C        -0.439740    2.056982    2.343291
C        -0.268421    3.350158    2.852655
C        -0.484973    4.473382    2.062223
C        -0.930251    4.326146    0.754285
C        -1.109845    3.060617    0.179858
C        -0.426411    0.865268    3.290712
C        -1.848377    0.659217    3.859842
C        -1.755970    2.965063   -1.196921
C        -1.206400    3.996723   -2.196958
C         0.521860   -1.807833   -3.067888
C         1.797488   -1.633560   -3.905388
C        -0.601366   -3.599492    1.631244
C        -2.013524   -4.221190    1.564639
C         2.355001    1.221360   -1.399066
C         3.699191    1.623073   -1.603117
C         4.036516    2.375279   -2.739531
C         3.062519    2.723458   -3.668701
C         1.740627    2.330743   -3.461932
C         1.389498    1.589077   -2.328098
C         4.683186    1.212266   -0.606507
N         4.187222    0.436425    0.400130
C         4.982951   -0.016300    1.384632
C         6.336950    0.286534    1.420286
C         6.872122    1.080660    0.405613
C         6.043754    1.543319   -0.608609
C         0.592543    0.992220    4.431434
C        -3.287381    3.130781   -1.076346
C        -0.682334   -2.150160   -3.969604
C         0.193714   -4.248126    2.777119
H        -3.099732    0.451208    0.395386
H        -2.568312   -2.024319   -0.577644
H        -0.288489   -4.012799    3.734897
H        -0.708327   -2.533113    1.870667
H         1.226003   -3.882106    2.811993
H         0.212934   -5.343005    2.688403
H        -2.662867   -3.731481    0.830675
H        -2.505469   -4.136560    2.542563
H        -1.950723   -5.287759    1.307035
H         0.308524   -0.843325   -2.591508
H        -0.814106   -1.379930   -4.741993
H        -0.527872   -3.114223   -4.473526
H        -1.613733   -2.217160   -3.394003
H         2.667974   -1.411678   -3.274788
H         1.670693   -0.805555   -4.614992
H         2.024312   -2.532764   -4.493520
H         1.660837   -4.259252   -3.259943
H         1.716643   -6.077462   -1.586480
H         0.681748   -5.754886    0.632096
H        -0.158405   -0.034258    2.723353
H         0.633729    0.049787    4.991930
H         1.601634    1.202129    4.055338
H         0.314152    1.781224    5.143575
H        -2.596346    0.512264    3.071320
H        -1.867370   -0.222137    4.515039
H        -2.155768    1.531664    4.453083
H         0.010326    3.475475    3.897255
H        -0.345705    5.470144    2.481238
H        -1.162294    5.212096    0.165613
H        -1.567478    1.960133   -1.601993
H        -3.753069    2.382260   -0.425233
H        -3.527590    4.125122   -0.674592
H        -3.751175    3.044047   -2.068126
H        -1.591853    3.780096   -3.202380
H        -1.537516    5.012681   -1.943838
H        -0.110562    3.999180   -2.233997
H         4.487993   -0.631806    2.136506
H         6.951074   -0.096863    2.232014
H         7.930549    1.338866    0.405459
H         6.444509    2.164977   -1.405404
H         5.067841    2.685103   -2.905228
H         3.333204    3.300605   -4.551682
H         0.970104    2.603492   -4.182140
H         0.349805    1.307167   -2.183972
O        -4.783577   -1.683447   -0.184382
S        -5.670368   -0.675771    0.427624
C        -6.793097   -0.187882   -1.010819
O        -4.990177    0.603521    0.745992
O        -6.595388   -1.162131    1.444894
F        -6.067490    0.297893   -2.058688
F        -7.675464    0.774238   -0.648220
F        -7.500395   -1.249902   -1.465061
 
 95
[(ppy)Au(IPr)Cl]OTf (OTf---H2/H3) ppy BP86 gas phase
C        -2.993185    1.046794    2.156613
C        -1.679569    0.864900    1.723939
N        -1.434043    0.090205    0.625508
C        -2.447748   -0.501886   -0.041551
C        -3.765938   -0.349676    0.360942
C        -4.046013    0.438703    1.478909
C        -0.481927    1.425962    2.346097
C         0.763040    1.135340    1.740031
C         1.934022    1.630825    2.300472
C         1.888213    2.401535    3.468847
C         0.664798    2.691897    4.070202
C        -0.513842    2.210876    3.508134
AU        0.581368   -0.088106    0.100755
CL        0.117937   -1.561656   -1.712917
C         2.554370   -0.253035   -0.394818
N         3.321635   -1.371870   -0.232868
C         4.586270   -1.157337   -0.760416
C         4.601548    0.097336   -1.272571
N         3.351195    0.655348   -1.036910
C         2.923249   -2.660086    0.325048
C         2.720916   -3.740926   -0.563936
C         2.349720   -4.966389    0.002072
C         2.199719   -5.118961    1.375446
C         2.450180   -4.048525    2.225358
C         2.832209   -2.797282    1.726131
C         2.943882   -3.659776   -2.070105
C         1.848100   -4.370923   -2.882263
C         3.226109   -1.694502    2.697916
C         4.680164   -1.902586    3.170159
C         3.010903    2.010189   -1.457932
C         2.160647    2.182798   -2.573218
C         1.821166    3.496593   -2.921056
C         2.338938    4.586729   -2.232619
C         3.246388    4.386973   -1.199029
C         3.617728    3.100063   -0.790721
C         1.726076    1.036143   -3.474105
C         0.307790    1.199419   -4.038563
C         4.708079    2.955539    0.266368
C         6.101392    3.168299   -0.365192
C         2.747782    0.873426   -4.620654
C         4.540178    3.926326    1.447971
C         2.276699   -1.578327    3.899543
C         4.320994   -4.250207   -2.443232
H         5.376851    0.645371   -1.787588
H         5.350492   -1.920165   -0.722553
H         1.990607   -4.165474   -3.951336
H         2.926886   -2.601384   -2.362205
H         0.849794   -4.024029   -2.596189
H         1.890546   -5.460910   -2.754725
H         5.150340   -3.759602   -1.917809
H         4.497274   -4.150136   -3.522652
H         4.361398   -5.319014   -2.192198
H         3.187723   -0.737647    2.163422
H         4.983853   -1.091078    3.845595
H         4.779440   -2.851734    3.714395
H         5.382711   -1.926403    2.326549
H         1.233071   -1.470562    3.580087
H         2.539528   -0.697830    4.499503
H         2.343454   -2.453546    4.559072
H         2.357996   -4.185761    3.301345
H         1.896660   -6.081642    1.786495
H         2.168046   -5.816758   -0.652827
H         1.726750    0.106257   -2.893676
H         0.011582    0.278995   -4.556293
H        -0.425784    1.383728   -3.244645
H         0.244140    2.019756   -4.766343
H         3.762343    0.689028   -4.242422
H         2.464462    0.026929   -5.260303
H         2.781364    1.776778   -5.245514
H         1.149502    3.662950   -3.760999
H         2.054042    5.598679   -2.519629
H         3.680661    5.249098   -0.695663
H         4.675187    1.930798    0.664206
H         6.295219    2.488668   -1.203993
H         6.192095    4.193422   -0.748924
H         6.888636    3.015912    0.385453
H         5.247950    3.668298    2.247061
H         4.757209    4.960553    1.150534
H         3.524830    3.899828    1.857338
H        -2.159596   -1.102346   -0.901888
H        -4.596599   -0.828875   -0.167903
H        -5.094935    0.549003    1.785321
H        -3.188246    1.666698    3.029429
H        -1.467603    2.439534    3.981892
H         0.627716    3.292358    4.978193
H         2.814548    2.772811    3.906291
H         2.898496    1.423423    1.842640
O        -7.073301    0.257444    1.713995
S        -7.633845   -0.504807    0.577949
O        -8.831427   -1.286849    0.867441
O        -6.619083   -1.168929   -0.265884
C        -8.258198    0.872583   -0.556132
F        -7.240523    1.706209   -0.923533
F        -9.201390    1.633197    0.052501
F        -8.801834    0.375586   -1.694590
 
 87
[(ppy)Au(IPr)Cl]+ BP86-D3BJ COSMO dichloromethane 
C         1.381348    0.943374    1.419223
C         2.236408    2.066097    1.363868
C         3.011829    2.393923    2.485374
C         2.916709    1.638557    3.650699
C         2.048737    0.548651    3.705580
C         1.287717    0.198100    2.586454
C         2.204914    2.871989    0.147545
N         1.268365    2.484936   -0.769569
C         1.110477    3.149681   -1.927292
C         1.891965    4.253274   -2.234376
C         2.859108    4.667767   -1.319516
C         3.014556    3.974795   -0.124561
AU        0.230543    0.747448   -0.253409
C        -0.541058   -0.990291    0.378006
N         0.125356   -2.173138    0.415341
C        -0.630186   -3.115798    1.107501
C        -1.779606   -2.498709    1.491650
N        -1.718071   -1.189692    1.020487
C         1.312706   -2.454892   -0.369511
C         1.150543   -2.549606   -1.770250
C         2.302256   -2.775556   -2.529528
C         3.546772   -2.932721   -1.924197
C         3.661161   -2.890136   -0.540411
C         2.545061   -2.653674    0.272994
C        -0.215455   -2.525950   -2.434129
C        -0.183914   -2.048391   -3.887844
C         2.699190   -2.697742    1.779657
C         2.800150   -4.158246    2.256744
C        -2.858798   -0.295243    0.938863
C        -2.959012    0.796480    1.812678
C        -4.066674    1.640199    1.661747
C        -5.029327    1.391773    0.689583
C        -4.906678    0.290191   -0.154085
C        -3.816793   -0.579615   -0.055076
C        -1.948508    1.067993    2.905924
C        -2.566393    0.842545    4.295231
C        -3.726495   -1.793993   -0.963082
C        -4.018870   -1.464329   -2.432217
C        -0.863655   -3.920670   -2.339293
C         3.903516   -1.880878    2.266119
C        -1.342253    2.472564    2.783919
C        -4.665514   -2.906000   -0.460946
H        -0.286798   -4.131507    1.241468
H        -2.639206   -2.863879    2.034823
H        -3.859651   -2.358454   -3.049101
H        -2.700428   -2.179700   -0.919606
H        -3.356742   -0.669679   -2.792981
H        -5.059909   -1.148151   -2.577472
H        -4.453377   -3.180824    0.579473
H        -4.556909   -3.804248   -1.082841
H        -5.711787   -2.575800   -0.514247
H        -1.134140    0.346015    2.794904
H        -1.808784    0.994876    5.075399
H        -3.389901    1.545706    4.478513
H        -2.961979   -0.176645    4.392253
H        -0.933573    2.642430    1.779489
H        -0.526973    2.597629    3.507886
H        -2.093950    3.248802    2.977481
H        -4.174387    2.499168    2.322603
H        -5.884656    2.058935    0.588795
H        -5.668996    0.104925   -0.908860
H        -0.852236   -1.816948   -1.891504
H        -1.211693   -1.923341   -4.249868
H         0.325366   -1.081882   -3.978578
H         0.312854   -2.773583   -4.546137
H        -0.956328   -4.261781   -1.301220
H        -1.868436   -3.900865   -2.781362
H        -0.262748   -4.659660   -2.886395
H         2.221288   -2.842677   -3.611949
H         4.430034   -3.106832   -2.537664
H         4.633391   -3.044944   -0.076308
H         1.796763   -2.266198    2.226925
H         1.927829   -4.747447    1.946456
H         3.694710   -4.639470    1.838914
H         2.868905   -4.196314    3.351793
H         3.908760   -1.836203    3.362225
H         4.849650   -2.338188    1.949502
H         3.871073   -0.854804    1.881718
H         0.337751    2.768924   -2.591340
H         1.738645    4.769908   -3.177997
H         3.490902    5.526757   -1.535930
H         3.764688    4.281870    0.598833
H         3.673995    3.257416    2.455881
H         3.513257    1.907087    4.520372
H         1.961845   -0.039533    4.617764
H         0.623097   -0.657982    2.654816
CL       -1.209345    0.835921   -2.146242

94
[(ppy)Au(IPr)OTf]+ BP86-D3BJ COSMO dichloromethane
C         1.845085    3.306121    0.716104
C         0.548595    2.790807    0.885574
C        -0.096602    2.722250    2.138639
C         0.633224    3.144408    3.255194
C         1.928056    3.635685    3.124353
C         2.518547    3.727396    1.868016
N        -0.199387    2.353533   -0.272158
C        -0.707269    1.102526   -0.419580
N        -1.562545    1.162774   -1.481155
C        -1.538586    2.444120   -2.021421
C        -0.701037    3.191968   -1.258213
AU        0.102123   -0.503298    0.507937
O         2.079227    0.179836   -0.162591
S         2.558864   -0.464391   -1.462975
O         2.126390   -1.853247   -1.574860
C        -2.622413    0.221674   -1.799125
C        -2.313603   -1.030295   -2.353979
C        -3.379728   -1.902739   -2.597966
C        -4.692089   -1.534378   -2.321170
C        -4.966841   -0.283154   -1.781967
C        -3.940914    0.621948   -1.491002
C        -0.900627   -1.418727   -2.734521
C        -0.568734   -0.906341   -4.145818
C        -4.302185    1.961184   -0.859977
C        -5.233159    1.821899    0.355221
C        -1.556427    2.336417    2.309916
C        -1.784994    1.375648    3.481675
C         2.503445    3.445098   -0.641947
C         2.376117    4.888977   -1.164122
C        -1.602167   -1.393376    1.125879
C        -1.384458   -2.726779    1.537058
C        -2.494475   -3.518523    1.861765
C        -3.779210   -2.986360    1.796411
C        -3.967000   -1.652089    1.437458
C        -2.871065   -0.849280    1.106817
C        -0.001600   -3.165347    1.672854
N         0.916461   -2.202011    1.370853
C         2.232533   -2.407867    1.539972
C         2.710530   -3.625550    1.998412
C         1.798691   -4.645248    2.271282
C         0.436400   -4.412291    2.115803
C        -0.637539   -2.920496   -2.603874
C        -4.945619    2.889530   -1.906184
C        -2.417057    3.605008    2.442068
C         3.982150    3.041674   -0.604138
O         2.386005    0.412632   -2.611167
C         4.449034   -0.601056   -1.177917
H        -2.142197    2.702023   -2.878919
H        -0.437548    4.237649   -1.306843
H         4.373211    2.960962   -1.624631
H         1.993470    2.768620   -1.340465
H         4.114864    2.080017   -0.099100
H         4.588406    3.788289   -0.074773
H         1.335339    5.228424   -1.222268
H         2.816632    4.968414   -2.166476
H         2.910575    5.580590   -0.498662
H        -1.888747    1.819505    1.401399
H        -3.478676    3.338055    2.523095
H        -2.136010    4.172079    3.339386
H        -2.291022    4.262622    1.572300
H        -1.158856    0.479139    3.391206
H        -2.834216    1.055770    3.506115
H        -1.562079    1.852646    4.444268
H         0.169585    3.106501    4.239167
H         2.476722    3.960915    4.007426
H         3.526833    4.126548    1.777865
H        -0.210932   -0.914026   -2.046145
H         0.428882   -3.115278   -2.752382
H        -0.917440   -3.286973   -1.607083
H        -1.196546   -3.498442   -3.350862
H        -0.701429    0.180632   -4.216846
H         0.474152   -1.139494   -4.393306
H        -1.223137   -1.381348   -4.889502
H        -3.177221   -2.884702   -3.018710
H        -5.505765   -2.229244   -2.524865
H        -5.996528   -0.007438   -1.561500
H        -3.383394    2.444813   -0.503057
H        -4.305927    3.023612   -2.786704
H        -5.899843    2.469089   -2.250754
H        -5.143485    3.876518   -1.468886
H        -5.434365    2.814742    0.776472
H        -6.197485    1.377845    0.079853
H        -4.793181    1.207105    1.149486
H         2.885450   -1.574346    1.302705
H         3.779920   -3.764975    2.130440
H         2.147395   -5.616550    2.615399
H        -0.289667   -5.187845    2.343561
H        -2.348318   -4.550106    2.176938
H        -4.635526   -3.610841    2.043156
H        -4.967987   -1.225166    1.405845
H        -3.028123    0.186548    0.834496
F         4.860621   -1.792129   -1.644778
F         5.105157    0.367349   -1.829510
F         4.746798   -0.529338    0.137416

91
[(ppy)Au(IPr)BF4]+ BP86-D3BJ COSMO dichloromethane 
C        -1.624709    0.980082   -1.113206
C        -1.925376    2.337058   -1.354132
C        -3.207217    2.655885   -1.823196
C        -4.139546    1.649911   -2.060914
C        -3.795578    0.313212   -1.864777
C        -2.523453   -0.027326   -1.393553
C        -0.855352    3.306808   -1.163119
N         0.327826    2.752277   -0.767946
C         1.436271    3.494893   -0.610803
C         1.410943    4.863836   -0.830931
C         0.208805    5.462734   -1.206319
C        -0.929081    4.680985   -1.377443
AU        0.198291    0.741596   -0.293613
C         0.042095   -1.180613    0.316484
N        -0.835040   -1.732389    1.201642
C        -0.349208   -2.962044    1.629093
C         0.816473   -3.189142    0.969323
N         1.043710   -2.084649    0.160544
C        -2.207228   -1.316053    1.420349
C        -2.480590   -0.127531    2.115825
C        -3.823994    0.244903    2.240222
C        -4.843060   -0.539047    1.710755
C        -4.540195   -1.717639    1.037811
C        -3.216083   -2.131080    0.861765
C        -1.399770    0.705500    2.774752
C        -1.667636    2.210659    2.665533
C        -2.940986   -3.413110    0.085897
C        -3.301512   -4.640450    0.942559
C         2.072350   -1.984273   -0.850740
C         1.654830   -1.930984   -2.197846
C         2.653841   -1.807788   -3.169641
C         3.999087   -1.768261   -2.817438
C         4.377002   -1.870429   -1.482418
C         3.424840   -1.981290   -0.463260
C         0.211845   -2.123635   -2.636677
C        -0.003927   -3.578055   -3.090329
C         3.872732   -2.141127    0.977372
C         5.022844   -1.193737    1.345597
C        -1.222814    0.271253    4.240077
C        -3.683101   -3.477000   -1.258523
C        -0.221519   -1.125852   -3.716053
C         4.298374   -3.598873    1.241209
H        -0.889959   -3.563383    2.344850
H         1.487518   -4.034532    0.983911
H         5.211142   -1.245847    2.425280
H         3.024923   -1.897010    1.630318
H         4.786159   -0.156553    1.090442
H         5.953028   -1.475820    0.835224
H         3.514757   -4.322791    0.985497
H         4.555905   -3.732479    2.299891
H         5.182406   -3.848843    0.638859
H        -0.440817   -1.963243   -1.769776
H        -1.055535   -3.739975   -3.360942
H         0.615974   -3.806734   -3.967337
H         0.261611   -4.284792   -2.293666
H        -0.052007   -0.089955   -3.395575
H        -1.290964   -1.244201   -3.930354
H         0.323770   -1.284416   -4.654766
H         2.371818   -1.762829   -4.219838
H         4.759700   -1.671766   -3.591150
H         5.433513   -1.857557   -1.221866
H        -0.444505    0.503556    2.274126
H        -0.795256    2.766342    3.023070
H        -1.862979    2.506960    1.626461
H        -2.532658    2.513215    3.268893
H        -0.981360   -0.796891    4.310713
H        -0.407757    0.839980    4.704888
H        -2.145499    0.452378    4.808235
H        -4.074032    1.161629    2.769363
H        -5.880940   -0.228588    1.823215
H        -5.344996   -2.321308    0.622067
H        -1.867991   -3.467281   -0.140727
H        -2.780870   -4.634821    1.907772
H        -4.380118   -4.655778    1.148566
H        -3.039841   -5.565522    0.413226
H        -3.423708   -4.409578   -1.774968
H        -4.771460   -3.463845   -1.123395
H        -3.415249   -2.646196   -1.922353
H         2.335273    2.970226   -0.302490
H         2.321202    5.441865   -0.699369
H         0.158358    6.536889   -1.370429
H        -1.871036    5.129759   -1.680158
H        -3.468083    3.695588   -2.011854
H        -5.133878    1.909622   -2.418181
H        -4.514230   -0.478141   -2.070273
H        -2.262716   -1.067999   -1.249273
F         2.211715    0.786183    0.594454
B         2.367132    1.251617    2.043513
F         2.088800    0.149562    2.834088
F         3.671601    1.701466    2.151462
F         1.446148    2.279694    2.214771

102
[(ppy)Au(IPr)3-hexyne]2+ BP86-D3BJ COSMO dichloromethane
C         4.842153   -0.473085    1.027777
C         3.554140   -0.345562    0.508412
N         2.490956   -0.262086    1.362947
C         2.670386   -0.312691    2.696547
C         3.931616   -0.440118    3.253287
C         5.034146   -0.518581    2.402813
C         3.208152   -0.307049   -0.906334
C         1.844946   -0.196805   -1.250188
C         1.445660   -0.188322   -2.577899
C         2.407781   -0.285379   -3.589367
C         3.759215   -0.386898   -3.265156
C         4.158945   -0.397783   -1.932629
AU        0.638801   -0.068019    0.404419
C        -0.282275    0.732204    2.418928
C         0.140479    2.104292    2.703835
C        -1.004982    0.100120   -0.756253
N        -1.668800   -0.911174   -1.383564
C        -2.438361   -0.386911   -2.417142
C        -2.261928    0.963129   -2.408369
N        -1.384344    1.251804   -1.369715
C        -1.889796   -2.240791   -0.825057
C        -3.088208   -2.425175   -0.101797
C        -3.303750   -3.683715    0.470620
C        -2.370961   -4.707932    0.337911
C        -1.218422   -4.504078   -0.410488
C        -0.960753   -3.273603   -1.028014
C        -4.158236   -1.357119    0.045304
C        -4.544718   -1.110041    1.509773
C         0.238640   -3.138439   -1.936847
C         0.050866   -3.987925   -3.205065
C        -1.169644    2.587525   -0.829350
C        -2.058937    3.017388    0.181765
C        -1.881501    4.313528    0.675954
C        -0.864712    5.137349    0.198082
C        -0.014117    4.686387   -0.802308
C        -0.156942    3.405378   -1.352629
C        -3.199428    2.155602    0.694191
C        -3.529472    2.392620    2.171917
C         0.734365    2.988138   -2.500171
C         0.403627    3.796502   -3.765923
C        -0.646509   -0.446816    2.449856
C        -1.062644   -1.822912    2.681522
C        -4.459807    2.371820   -0.164517
C         2.220532    3.098486   -2.135531
C         1.553251   -3.480963   -1.226584
C        -5.393176   -1.727276   -0.794773
H        -2.693811    1.743443   -3.018864
H        -3.064519   -1.020069   -3.029779
H        -5.325228   -0.341241    1.563602
H        -3.770291   -0.412339   -0.351484
H        -3.689182   -0.763338    2.101994
H        -4.941573   -2.016144    1.983521
H        -5.131068   -1.879117   -1.849305
H        -6.142739   -0.927787   -0.736946
H        -5.851428   -2.653825   -0.424823
H         0.294026   -2.096945   -2.258973
H         0.895906   -3.832970   -3.888585
H         0.001745   -5.057085   -2.960113
H        -0.873204   -3.715724   -3.730486
H         1.682626   -2.888974   -0.311257
H         2.405219   -3.272490   -1.885533
H         1.592575   -4.541009   -0.945877
H        -0.508265   -5.318985   -0.540789
H        -2.554681   -5.674355    0.804818
H        -4.217850   -3.859322    1.034961
H        -2.892467    1.105090    0.599143
H        -4.288603    1.673124    2.498840
H        -2.650293    2.268552    2.813450
H        -3.938016    3.396310    2.342001
H        -4.279487    2.167334   -1.225614
H        -5.269738    1.714820    0.177288
H        -4.802218    3.410961   -0.073637
H        -2.547132    4.681786    1.453180
H        -0.743182    6.139783    0.605861
H         0.768582    5.340695   -1.182207
H         0.523338    1.938459   -2.723203
H        -0.651926    3.685299   -4.044915
H         0.604145    4.865195   -3.613278
H         1.020898    3.450281   -4.605000
H         2.838644    2.689971   -2.944466
H         2.516363    4.143591   -1.979596
H         2.447716    2.541793   -1.218260
H         1.776631   -0.250481    3.309985
H         4.037280   -0.476559    4.333834
H         6.037992   -0.617789    2.809337
H         5.688765   -0.538280    0.350766
H         5.215861   -0.482386   -1.688712
H         4.505279   -0.460502   -4.053164
H         2.088356   -0.279562   -4.629804
H         0.400596   -0.115713   -2.864725
C        -0.082197    2.458057    4.184572
H         1.205037    2.211382    2.448054
H        -0.403000    2.797728    2.048327
C         0.093566   -2.834148    2.665122
H        -1.565705   -1.827878    3.660857
H        -1.820745   -2.108507    1.941678
H         0.240285    3.490978    4.354223
H        -1.140068    2.372702    4.456271
H         0.497777    1.797281    4.838421
H        -0.302554   -3.834990    2.863510
H         0.580070   -2.854886    1.682623
H         0.844515   -2.600001    3.427088

89
[(ppy)Au(IPr)H2O]2+ BP86-D3BJ COSMO dichloromethane 
C        -0.132400    1.623426   -1.308913
C         0.050676    3.010598   -1.129487
C        -0.194858    3.857195   -2.218637
C        -0.577095    3.329967   -3.449033
C        -0.718844    1.953138   -3.608774
C        -0.503080    1.088285   -2.528794
C         0.569494    3.466698    0.153690
N         0.905032    2.458506    1.012800
C         1.441199    2.713435    2.219772
C         1.662496    4.015658    2.640493
C         1.316695    5.064989    1.789674
C         0.770443    4.789308    0.540773
AU        0.408802    0.566757    0.323319
C        -0.219647   -1.192488   -0.432762
N        -1.487722   -1.597739   -0.689305
C        -1.462901   -2.861148   -1.273035
C        -0.155837   -3.230422   -1.376719
N         0.596068   -2.192843   -0.841841
C        -2.656454   -0.900185   -0.197259
C        -2.797658   -0.791532    1.202227
C        -3.889565   -0.060843    1.680553
C        -4.806834    0.512174    0.805263
C        -4.667233    0.339917   -0.567852
C        -3.591541   -0.375853   -1.106586
C        -1.902836   -1.526259    2.186771
C        -1.483730   -0.648509    3.373486
C        -3.520475   -0.621713   -2.601714
C        -4.441444   -1.797578   -2.981420
C         1.992286   -2.217499   -0.461857
C         2.915859   -1.461566   -1.196188
C         4.226324   -1.402274   -0.699910
C         4.580335   -2.055698    0.474022
C         3.640082   -2.812206    1.175065
C         2.318683   -2.918544    0.723222
C         2.549743   -0.766004   -2.491532
C         3.097240   -1.564536   -3.687771
C         1.320126   -3.820513    1.435063
C         1.403639   -3.756060    2.964925
C        -2.591119   -2.816902    2.663169
C        -3.885413    0.619515   -3.427139
C         3.025848    0.691830   -2.526532
C         1.512237   -5.271973    0.954957
H        -2.369643   -3.385138   -1.538641
H         0.301018   -4.128679   -1.766392
H         0.616762   -4.381879    3.402123
H         0.305764   -3.508467    1.148901
H         1.271867   -2.738640    3.357017
H         2.365041   -4.128875    3.338016
H         1.441901   -5.352919   -0.135932
H         0.749571   -5.922335    1.400835
H         2.501825   -5.640645    1.254836
H         1.456275   -0.761737   -2.577167
H         2.799174   -1.085189   -4.628938
H         4.193998   -1.607058   -3.656170
H         2.715646   -2.593270   -3.687030
H         2.681190    1.250147   -1.646673
H         2.632862    1.192476   -3.419757
H         4.120493    0.757270   -2.559156
H         4.974597   -0.826382   -1.241059
H         5.600129   -1.984305    0.847852
H         3.938100   -3.331139    2.083720
H        -0.988282   -1.835452    1.664019
H        -0.734328   -1.166241    3.992786
H        -1.094303    0.327504    3.048309
H        -2.325131   -0.437067    4.043963
H        -2.838647   -3.467017    1.815060
H        -1.933869   -3.371460    3.345374
H        -3.521440   -2.582898    3.196423
H        -4.033558    0.045483    2.754066
H        -5.648031    1.081428    1.197827
H        -5.408431    0.768805   -1.238926
H        -2.491642   -0.909059   -2.857049
H        -4.205913   -2.707749   -2.416787
H        -5.488360   -1.540741   -2.772042
H        -4.347886   -2.021924   -4.051525
H        -3.667833    0.437959   -4.486982
H        -4.955463    0.849559   -3.348222
H        -3.322004    1.501454   -3.103418
H         1.695775    1.853418    2.832081
H         2.098227    4.192804    3.619739
H         1.474365    6.096379    2.097105
H         0.498363    5.595009   -0.135164
H        -0.059398    4.931185   -2.107246
H        -0.751943    3.996531   -4.290749
H        -1.000461    1.535704   -4.573375
H        -0.621607    0.019688   -2.672741
O         1.353206   -0.352502    2.103368
H         0.711295   -0.651223    2.782684
H         1.897866   -1.139129    1.850377

95
[(ppy)Au(IPr)Cl]OTf (OTf---Au) BP86-D3BJ COSMO dichloromethane
C        -1.163132    3.199703    0.795121
C        -0.206537    2.765036   -0.131742
C        -0.385935    2.879605   -1.525810
C        -1.591432    3.424713   -1.971024
C        -2.565518    3.853662   -1.075376
C        -2.347087    3.750176    0.290463
N         1.063826    2.234560    0.335541
C         1.491081    0.951143    0.204221
N         2.818367    0.958704    0.503034
C         3.216789    2.244873    0.854762
C         2.121989    3.042799    0.744578
AU        0.376236   -0.695748   -0.040372
CL        1.104761   -0.997112   -2.293720
C         3.740696   -0.115116    0.178361
C         4.397285   -0.033965   -1.066607
C         5.272902   -1.073079   -1.395527
C         5.480348   -2.143497   -0.529045
C         4.824960   -2.187247    0.696383
C         3.943651   -1.168911    1.081187
C         4.228133    1.143953   -2.009726
C         5.411897    2.117701   -1.863464
C         3.286558   -1.217937    2.442560
C         2.522453   -2.529436    2.666242
C         0.694552    2.508268   -2.523895
C         1.636488    3.704474   -2.752654
C        -0.978576    3.108831    2.294822
C        -2.141058    2.344762    2.944731
N        -0.849197   -2.387841   -0.054568
C        -1.515906   -2.602856    1.116286
C        -2.440772   -3.643335    1.198060
C        -2.660032   -4.460648    0.095447
C        -1.955896   -4.224994   -1.082941
C        -1.063568   -3.164100   -1.126925
C        -1.137787   -1.709808    2.205794
C        -0.204166   -0.692341    1.913709
C         0.283477    0.112437    2.933787
C        -0.159818   -0.068427    4.247115
C        -1.107161   -1.049444    4.538067
C        -1.593980   -1.867033    3.522102
C         4.060199    0.719733   -3.473744
C         4.317480   -0.971896    3.556206
C         0.134718    1.992755   -3.852581
C        -0.807323    4.504200    2.917348
H         1.992300    4.105124    0.894436
H         4.238453    2.465651    1.127761
H         3.859497    1.603770   -4.092972
H         3.316303    1.681654   -1.724297
H         3.222509    0.022275   -3.581962
H         4.969377    0.245891   -3.866240
H         5.535548    2.458989   -0.828471
H         5.258068    2.999331   -2.499612
H         6.347564    1.630946   -2.171129
H         2.559738   -0.402861    2.489824
H         3.820905   -0.960602    4.535679
H         5.079112   -1.763445    3.568806
H         4.829068   -0.010577    3.417595
H         1.818686   -2.720343    1.846778
H         1.948887   -2.476399    3.600469
H         3.207075   -3.385085    2.734156
H         5.000867   -3.021315    1.374329
H         6.161713   -2.945646   -0.810805
H         5.796676   -1.045705   -2.349423
H         1.282223    1.683376   -2.103913
H         0.954045    1.593461   -4.463256
H        -0.588773    1.187123   -3.682833
H        -0.352498    2.790456   -4.429287
H         2.098263    4.044640   -1.817206
H         2.440123    3.431394   -3.449536
H         1.082429    4.549828   -3.183524
H        -1.773053    3.510849   -3.039737
H        -3.502695    4.264241   -1.448564
H        -3.113945    4.085174    0.986811
H        -0.058738    2.547714    2.490026
H         0.046179    5.037494    2.478117
H        -1.705051    5.116700    2.756809
H        -0.640800    4.421002    3.999786
H        -1.947955    2.196758    4.014667
H        -3.081685    2.901086    2.843738
H        -2.273253    1.364118    2.473834
H        -0.497179   -2.905776   -2.018458
H        -2.100485   -4.838542   -1.968213
H        -3.378893   -5.275456    0.156282
H        -2.981342   -3.808941    2.126004
H        -2.316331   -2.646959    3.757342
H        -1.459288   -1.184971    5.559127
H         0.235414    0.566697    5.038757
H         1.016420    0.888701    2.733759
O        -2.232356    0.412006   -0.430141
S        -3.491575   -0.006204   -1.048826
C        -4.702830    0.066492    0.390689
O        -3.559553   -1.418527   -1.459297
O        -4.075692    0.936772   -2.015326
F        -4.843913    1.330127    0.858091
F        -4.289291   -0.711736    1.422496
F        -5.934402   -0.372962    0.014300

95
[(ppy)Au(IPr)Cl]OTf (OTf---H13) NHC BP86-D3BJ COSMO dichloromethane
C        -0.086283    3.687087   -0.108270
C         0.034062    2.656645    0.845920
C         0.720758    2.812001    2.058492
C         1.323332    4.052521    2.302930
C         1.228104    5.089327    1.381110
C         0.524932    4.907993    0.192488
N        -0.586981    1.387553    0.515453
C         0.049588    0.361372   -0.101637
N        -0.918376   -0.476948   -0.553449
C        -2.172443    0.015346   -0.205698
C        -1.964475    1.177160    0.469655
AU        2.009642   -0.044173   -0.107261
CL        2.470519    1.609834   -1.756235
C        -0.678809   -1.567723   -1.477908
C        -0.339537   -1.221242   -2.805154
C        -0.066679   -2.270757   -3.687009
C        -0.163731   -3.599270   -3.278812
C        -0.559999   -3.905239   -1.982991
C        -0.831996   -2.895480   -1.049981
C        -0.382579    0.213253   -3.302072
C        -1.834977    0.599814   -3.643693
C        -1.340249   -3.273412    0.326338
C        -0.484880   -4.368249    0.977903
C         0.801564    1.717182    3.099675
C         2.254301    1.370289    3.452173
C        -0.876694    3.529329   -1.395680
C        -2.251981    4.208747   -1.265256
C         1.825318   -1.347806    1.449862
C         3.038965   -1.999619    1.761429
C         3.096315   -2.848837    2.876221
C         1.976170   -3.024225    3.683644
C         0.789038   -2.357190    3.383053
C         0.713365   -1.525747    2.261944
C         4.197051   -1.693446    0.927359
N         3.982602   -0.729829   -0.017457
C         4.964784   -0.335715   -0.846017
C         6.233633   -0.890366   -0.771760
C         6.480688   -1.877246    0.181887
C         5.458803   -2.278908    1.034236
C         0.537277    0.478405   -4.496089
C        -2.816522   -3.702723    0.244685
C        -0.006111    2.088290    4.353710
C        -0.124631    4.059180   -2.623054
H        -3.092108   -0.485180   -0.495019
H        -2.669018    1.878115    0.892095
H        -0.706516    3.850226   -3.530291
H        -1.051091    2.459699   -1.563284
H         0.854473    3.576519   -2.718078
H         0.022434    5.145759   -2.570868
H        -2.822367    3.816434   -0.414820
H        -2.842540    4.046257   -2.176266
H        -2.132548    5.291194   -1.120880
H         0.341957    0.820314    2.674806
H         0.018528    1.262860    5.077582
H         0.410488    2.980607    4.840174
H        -1.054060    2.296564    4.102670
H         2.836471    1.137996    2.551120
H         2.285133    0.493826    4.112073
H         2.748907    2.204125    3.967332
H         1.867081    4.204701    3.234331
H         1.701735    6.047993    1.590110
H         0.452929    5.728431   -0.519550
H        -0.035547    0.868574   -2.494064
H         0.555247    1.554657   -4.707532
H         1.564553    0.158465   -4.285717
H         0.186434   -0.030801   -5.403770
H        -2.507743    0.475159   -2.787040
H        -1.881657    1.649565   -3.962057
H        -2.213249   -0.024646   -4.464342
H         0.210100   -2.045080   -4.714334
H         0.052826   -4.400511   -3.984676
H        -0.666410   -4.946408   -1.683728
H        -1.292627   -2.382691    0.962634
H        -3.447658   -2.908279   -0.171159
H        -2.923184   -4.592820   -0.390297
H        -3.192482   -3.948963    1.246305
H        -0.809790   -4.532061    2.012892
H        -0.586297   -5.321666    0.443554
H         0.576241   -4.092301    0.991677
H         4.697755    0.437860   -1.562609
H         7.006738   -0.549324   -1.455101
H         7.465421   -2.333404    0.261030
H         5.631466   -3.047992    1.781885
H         4.026354   -3.356624    3.126257
H         2.031595   -3.676179    4.553296
H        -0.087919   -2.485190    4.015608
H        -0.225267   -1.023810    2.045839
O        -5.139175    1.168038    0.298401
S        -5.789037   -0.132918    0.082104
C        -5.628285   -0.970134    1.762035
O        -5.056569   -1.048478   -0.813959
O        -7.241740   -0.086778   -0.137031
F        -4.327140   -1.074674    2.128213
F        -6.156694   -2.216422    1.737435
F        -6.273415   -0.258363    2.716840

95
[(ppy)Au(IPr)Cl]OTf (OTf---H2/H3) ppy BP86-D3BJ COSMO dichloromethane
C         2.858350   -1.479866    1.970052
C         1.557305   -1.151026    1.592423
N         1.356347   -0.351215    0.502469
C         2.392599    0.126060   -0.210354
C         3.700865   -0.167440    0.140810
C         3.936688   -0.981851    1.247663
C         0.338118   -1.547045    2.290786
C        -0.890140   -1.110698    1.748058
C        -2.075332   -1.346244    2.431410
C        -2.059123   -2.035384    3.647691
C        -0.854603   -2.500800    4.173491
C         0.339070   -2.257485    3.499709
AU       -0.649861    0.020714    0.067051
CL       -0.170048    1.500802   -1.735291
C        -2.629377    0.191027   -0.197561
N        -3.416910    1.212666    0.221967
C        -4.756885    0.862116    0.080085
C        -4.787752   -0.385771   -0.459655
N        -3.465410   -0.787586   -0.631270
C        -2.943463    2.565883    0.454159
C        -3.034373    3.462277   -0.629701
C        -2.556306    4.759685   -0.424398
C        -2.004601    5.139940    0.796671
C        -1.933861    4.230811    1.846308
C        -2.408386    2.920974    1.700656
C        -3.660491    3.084901   -1.961060
C        -2.830271    3.551059   -3.163601
C        -2.358371    1.967485    2.874471
C        -3.341631    2.399440    3.974346
C        -3.029425   -1.948633   -1.384626
C        -2.559088   -1.724053   -2.698224
C        -2.094176   -2.836269   -3.405891
C        -2.129264   -4.112570   -2.849122
C        -2.654434   -4.305932   -1.577739
C        -3.121674   -3.228044   -0.814084
C        -2.653149   -0.366925   -3.373815
C        -1.620867   -0.160095   -4.484498
C        -3.762235   -3.493399    0.533104
C        -5.184184   -4.051668    0.340299
C        -4.079159   -0.157084   -3.918944
C        -2.919012   -4.434183    1.403717
C        -0.934436    1.815091    3.426426
C        -5.096585    3.632603   -2.049014
H        -5.615508   -1.015376   -0.752814
H        -5.551025    1.540173    0.357367
H        -3.285327    3.180868   -4.091640
H        -3.717892    1.990911   -2.016150
H        -1.805702    3.168196   -3.101132
H        -2.793312    4.646036   -3.230552
H        -5.717400    3.285333   -1.214026
H        -5.569242    3.310684   -2.986280
H        -5.088817    4.730921   -2.027727
H        -2.682507    0.984379    2.520985
H        -3.329685    1.673631    4.798348
H        -3.068167    3.382024    4.381965
H        -4.366360    2.465238    3.586515
H        -0.225680    1.553837    2.630531
H        -0.904672    1.020022    4.182288
H        -0.586443    2.745037    3.894517
H        -1.507416    4.537972    2.800176
H        -1.629509    6.154045    0.929892
H        -2.608464    5.480863   -1.238162
H        -2.456121    0.407815   -2.623074
H        -1.660515    0.881694   -4.825403
H        -0.604610   -0.358961   -4.124908
H        -1.821092   -0.800745   -5.353774
H        -4.837389   -0.236959   -3.130778
H        -4.166612    0.837971   -4.374701
H        -4.308940   -0.907575   -4.687453
H        -1.711244   -2.702670   -4.414984
H        -1.759971   -4.963625   -3.420269
H        -2.707091   -5.311551   -1.164556
H        -3.852785   -2.537882    1.061077
H        -5.808480   -3.373016   -0.254952
H        -5.151871   -5.018922   -0.179077
H        -5.669159   -4.200016    1.314041
H        -3.355048   -4.508068    2.407690
H        -2.886786   -5.446682    0.981354
H        -1.890264   -4.069063    1.503865
H         2.134574    0.756331   -1.058123
H         4.522715    0.249786   -0.433910
H         4.957747   -1.209122    1.552954
H         3.021560   -2.114383    2.836851
H         1.278990   -2.600992    3.928026
H        -0.842964   -3.043597    5.116739
H        -2.994452   -2.209222    4.177305
H        -3.026992   -0.994477    2.044160
O         7.137245   -1.024659    2.167575
S         7.669374    0.022750    1.277838
O         8.991188    0.545037    1.656111
O         6.690919    1.037535    0.857982
C         8.014880   -0.917858   -0.316189
F         6.882317   -1.495360   -0.790148
F         8.928660   -1.895757   -0.113825
F         8.491429   -0.088622   -1.275011

69
[(ppy)Au(Mes)Cl]+ BP86-D3BJ COSMO dichloromethane 
C         3.987333   -1.536445    0.399172
C         3.074477   -1.117918   -0.579746
C         3.316213   -0.028824   -1.429885
C         4.509386    0.675387   -1.248286
C         5.440477    0.312734   -0.268866
C         5.165677   -0.797800    0.535110
N         1.842501   -1.854776   -0.714069
C         0.618747   -1.417370   -0.330323
N        -0.242090   -2.440555   -0.580629
C         0.449390   -3.522388   -1.115947
C         1.754144   -3.152763   -1.204872
AU        0.155888    0.341987    0.533150
CL        1.537052   -0.198332    2.410775
C        -1.666662   -2.385536   -0.364181
C        -2.145346   -2.330301    0.956977
C        -3.517413   -2.147559    1.137354
C        -4.400239   -2.046248    0.055797
C        -3.888317   -2.196587   -1.234279
C        -2.522941   -2.383670   -1.475548
C        -1.244445   -2.524448    2.146074
C        -2.055683   -2.626144   -2.885971
C         2.352662    0.376943   -2.510534
C         3.719023   -2.724280    1.280451
C        -1.031827    0.994389   -0.986775
C        -1.743433    2.169775   -0.661041
C        -2.618959    2.723425   -1.606103
C        -2.764901    2.132411   -2.857932
C        -2.024313    0.995847   -3.183554
C        -1.156700    0.427767   -2.245674
C        -1.473054    2.774373    0.638054
N        -0.529309    2.124947    1.382935
C        -0.152299    2.590113    2.586460
C        -0.709140    3.743211    3.118950
C        -1.682280    4.420551    2.385250
C        -2.064166    3.933761    1.140657
H        -0.054448   -4.441486   -1.378476
H         2.625422   -3.677803   -1.569444
H         4.718971    1.523654   -1.901334
C         6.710407    1.102021   -0.093220
H         5.884054   -1.097591    1.298841
H        -3.907516   -2.100257    2.154942
C        -5.866261   -1.796762    0.284845
H        -4.567428   -2.169241   -2.087207
H         0.602443    2.004309    3.106163
H        -0.380979    4.093168    4.094010
H        -2.141698    5.324421    2.780208
H        -2.818543    4.449818    0.553225
H        -3.177797    3.626897   -1.368116
H        -3.445654    2.569363   -3.586343
H        -2.116413    0.544004   -4.170182
H        -0.580647   -0.449593   -2.518824
H        -2.243438   -3.672440   -3.167313
H        -2.611889   -1.995975   -3.588747
H        -0.986056   -2.444106   -3.027372
H        -1.830513   -2.868458    3.005070
H        -0.461483   -3.264968    1.940697
H        -0.732497   -1.600002    2.443243
H        -6.451607   -1.989841   -0.621422
H        -6.254389   -2.428374    1.094364
H        -6.037698   -0.751300    0.580470
H         4.418815   -2.736571    2.122673
H         2.697809   -2.697084    1.680070
H         3.839254   -3.668083    0.730427
H         2.875469    0.931190   -3.297259
H         1.864162   -0.492061   -2.967887
H         1.560441    1.029347   -2.118590
H         7.362777    0.645721    0.659841
H         7.265995    1.168957   -1.038503
H         6.489439    2.131157    0.223501

76
[(ppy)Au(Mes)OTf]+ BP86-D3BJ COSMO dichloromethane 
C        -0.944622    3.792193   -2.518747
C        -1.001863    2.515529   -1.962909
N         0.114907    1.988233   -1.379439
C         1.281756    2.653522   -1.372446
C         1.387870    3.917327   -1.932250
C         0.253342    4.498037   -2.498208
C        -2.143295    1.609598   -1.989479
C        -1.964616    0.327534   -1.424945
C        -2.930373   -0.653757   -1.555593
C        -4.134189   -0.347261   -2.199642
C        -4.354564    0.930979   -2.710462
C        -3.359970    1.901302   -2.620357
AU       -0.201472    0.155076   -0.459238
O         1.770150    0.140137    0.441636
S         2.110954    0.892705    1.719735
C         3.967440    1.080738    1.459130
F         4.209860    1.771705    0.324469
C        -0.611383   -1.590587    0.466454
N         0.190311   -2.682557    0.417945
C        -0.284268   -3.662453    1.279369
C        -1.401532   -3.160483    1.869220
N        -1.602128   -1.885354    1.351544
C         1.343556   -2.803882   -0.438917
C         2.612364   -2.892033    0.153597
C         3.716238   -2.933524   -0.700670
C         3.580100   -2.897654   -2.092267
C         2.292395   -2.858540   -2.635561
C         1.150729   -2.820224   -1.829709
C         2.793372   -2.939478    1.644042
C        -0.214392   -2.833634   -2.464895
C        -2.771995   -1.079605    1.605728
C        -2.632403    0.187135    2.191958
C        -3.779549    0.976205    2.308080
C        -5.033638    0.530178    1.882507
C        -5.134282   -0.761475    1.359253
C        -4.020464   -1.590863    1.209060
C        -1.321986    0.706868    2.709720
C        -4.199738   -2.966419    0.623587
O         1.580831    2.252285    1.741408
O         1.964782    0.083884    2.921795
F         4.484737    1.756543    2.499506
F         4.561351   -0.119902    1.371477
H        -2.073238   -3.582821    2.602171
H         0.209881   -4.617807    1.378859
H         2.165188   -2.873765   -3.718853
C         4.789019   -2.902710   -2.988621
H         4.712961   -2.985588   -0.261779
H        -3.684427    1.965900    2.756756
C        -6.240252    1.422953    1.981699
H        -6.107178   -1.133562    1.036867
H         2.123031    2.148581   -0.911043
H         2.345217    4.430647   -1.915594
H         0.304212    5.494348   -2.932213
H        -1.833249    4.222008   -2.972633
H        -3.521024    2.885063   -3.057697
H        -5.296941    1.167806   -3.200645
H        -4.897780   -1.117566   -2.293884
H        -2.767561   -1.655094   -1.174388
H         3.843951   -2.776270    1.903826
H         2.192688   -2.174544    2.149420
H         2.498038   -3.916888    2.050206
H        -0.190517   -3.420638   -3.389728
H        -0.971753   -3.269954   -1.803763
H        -0.549977   -1.822394   -2.732945
H         5.700365   -3.141111   -2.428625
H         4.677338   -3.632230   -3.801466
H         4.927565   -1.917121   -3.456527
H        -5.085550   -2.990764   -0.020242
H        -3.336318   -3.297916    0.034360
H        -4.348033   -3.715947    1.413663
H        -1.477554    1.249257    3.649721
H        -0.594761   -0.089089    2.893211
H        -0.868378    1.424054    2.010619
H        -7.164721    0.868657    1.784194
H        -6.313348    1.881466    2.976551
H        -6.173716    2.243404    1.252522


73
[(ppy)Au(Mes)BF4]+ BP86-D3BJ COSMO dichloromethane 
C         3.551290    1.817858   -0.145089
C         2.415055    1.922297    0.670114
C         2.415669    1.572341    2.030659
C         3.601088    1.053845    2.557841
C         4.750920    0.896012    1.776386
C         4.708966    1.295074    0.436826
N         1.186136    2.397030    0.082676
C         0.092140    1.621043   -0.106588
N        -0.863585    2.431539   -0.633716
C        -0.351952    3.714569   -0.791090
C         0.930789    3.694230   -0.337597
AU        0.090275   -0.377402    0.173074
F         1.827510   -0.534841   -1.161495
B         1.860849   -1.025955   -2.603415
F         0.808334   -1.929014   -2.735568
C        -2.236286    2.059074   -0.873991
C        -2.527887    1.072361   -1.827958
C        -3.858385    0.662631   -1.945389
C        -4.877525    1.216009   -1.164497
C        -4.546262    2.232547   -0.264873
C        -3.232366    2.677529   -0.098957
C        -1.481940    0.471507   -2.723489
C        -2.941811    3.771283    0.893864
C         1.212672    1.758070    2.916767
C         3.539081    2.243481   -1.585904
C        -1.494810   -0.463010    1.408832
C        -1.927668   -1.788448    1.624816
C        -3.080700   -1.988157    2.395618
C        -3.753234   -0.901927    2.949658
C        -3.268469    0.392187    2.768302
C        -2.124223    0.618053    1.993865
C        -1.091290   -2.862963    1.105834
N         0.023087   -2.429330    0.447055
C         0.950991   -3.289514   -0.005595
C         0.793128   -4.657514    0.156575
C        -0.353879   -5.130847    0.793229
C        -1.297777   -4.230061    1.274932
F         1.707325    0.088500   -3.411750
F         3.099435   -1.631992   -2.745491
H        -0.948341    4.511819   -1.210074
H         1.676107    4.473077   -0.264102
H         3.625841    0.776878    3.612526
C         6.004548    0.314673    2.372740
H         5.600983    1.188689   -0.181289
H        -4.102102   -0.105950   -2.680030
C        -6.294516    0.728443   -1.296618
H        -5.329607    2.686045    0.343113
H         1.815592   -2.859190   -0.500886
H         1.558904   -5.330913   -0.217842
H        -0.508034   -6.199853    0.923015
H        -2.187725   -4.580497    1.790107
H        -3.441440   -2.999780    2.572903
H        -4.649537   -1.069385    3.543644
H        -3.774937    1.241324    3.223733
H        -1.748093    1.626444    1.871266
H         4.404516    1.827604   -2.112184
H         2.632143    1.908968   -2.101433
H         3.589218    3.337861   -1.676087
H         1.531329    1.964300    3.944284
H         0.580666    2.589348    2.582495
H         0.586976    0.855160    2.946665
H         6.828776    0.318625    1.650745
H         6.317483    0.881806    3.259909
H         5.837406   -0.722346    2.696435
H        -1.894420    0.310272   -3.726335
H        -0.592956    1.101944   -2.817787
H        -1.153830   -0.512930   -2.360872
H        -3.708605    3.785416    1.675821
H        -1.961148    3.666117    1.373754
H        -2.950162    4.757431    0.408626
H        -6.981500    1.327239   -0.688094
H        -6.629589    0.769928   -2.341666
H        -6.375871   -0.319319   -0.974122

84
[(ppy)Au(Mes)3-hexyne]2+ BP86-D3BJ COSMO dichloromethane 
C         3.208237   -1.281324    1.300674
C         2.205957   -2.064605    0.715580
C         2.464630   -2.950267   -0.349478
C         3.766601   -3.005988   -0.845205
C         4.789219   -2.198661   -0.330632
C         4.490021   -1.352601    0.738126
N         0.847811   -2.037927    1.223093
C        -0.155137   -1.261130    0.741099
N        -1.306159   -1.736764    1.284425
C        -1.021551   -2.815985    2.115033
C         0.325352   -3.003346    2.078432
AU        0.059284    0.488059   -0.242467
C        -0.490022   -0.432624   -2.467466
C        -1.891598   -0.413055   -2.869581
C        -2.705079    0.751004   -2.284330
C        -2.640155   -1.410163    0.816153
C        -3.116768   -2.169503   -0.271165
C        -4.389131   -1.879631   -0.759262
C        -5.186431   -0.877069   -0.191445
C        -4.695495   -0.191693    0.919468
C        -3.428773   -0.450281    1.461716
C        -2.298646   -3.274862   -0.876748
C        -3.000947    0.276919    2.702929
C         1.383116   -3.783100   -0.975744
C         2.972613   -0.402562    2.494612
N         0.255539    2.425035   -1.016328
C         0.280321    3.401628   -0.061662
C         0.377956    4.737728   -0.449295
C         0.455229    5.064787   -1.796979
C         0.434190    4.048725   -2.752017
C         0.330970    2.735531   -2.324337
C         0.209847    2.918742    1.311511
C         0.107921    1.526468    1.518720
C         0.080961    0.995232    2.798211
C         0.142502    1.852940    3.901528
C         0.227656    3.231450    3.715397
C         0.262595    3.762962    2.429355
C         0.733572   -0.413749   -2.306897
C         2.189416   -0.378817   -2.468064
C         2.643486   -1.263822   -3.639673
H         0.962144   -3.736511    2.553701
H        -1.807603   -3.354302    2.626067
H        -5.319975    0.560640    1.402108
C        -6.544357   -0.570295   -0.759217
H        -4.768765   -2.454778   -1.604437
H         3.982841   -3.689844   -1.666219
C         6.174614   -2.261049   -0.911598
H         5.280456   -0.740995    1.173669
H         0.302281    1.906038   -3.024386
H         0.494818    4.260122   -3.815930
H         0.532435    6.106172   -2.101285
H         0.393503    5.515547    0.308559
H         0.338700    4.839811    2.293014
H         0.272175    3.896451    4.575380
H         0.119956    1.431114    4.904638
H         0.010473   -0.073735    2.969930
H         2.488098    0.667166   -2.635979
H         2.680190   -0.697403   -1.539670
H        -1.883942   -0.359151   -3.969456
H        -2.360645   -1.368654   -2.609146
H         3.732984   -1.198868   -3.732684
H         2.369876   -2.309861   -3.466369
H         2.189868   -0.933091   -4.580431
H        -3.730845    0.696038   -2.661473
H        -2.745155    0.688108   -1.189674
H        -2.285099    1.721020   -2.570248
H         3.901836   -0.283892    3.061828
H         2.640087    0.598866    2.193159
H         2.211463   -0.815776    3.164452
H         1.816685   -4.524269   -1.653885
H         0.776530   -4.311989   -0.230890
H         0.701676   -3.152226   -1.564353
H         6.858217   -1.583304   -0.388952
H         6.578767   -3.280420   -0.847024
H         6.163830   -1.987117   -1.975683
H        -2.806060   -3.697420   -1.749404
H        -1.309094   -2.922785   -1.193585
H        -2.131298   -4.088273   -0.157924
H        -3.876293    0.499733    3.322826
H        -2.296579   -0.308444    3.301764
H        -2.518853    1.231800    2.458633
H        -7.049865    0.213778   -0.185096
H        -6.462974   -0.235491   -1.802815
H        -7.179832   -1.466212   -0.759413

71
[(ppy)Au(Mes)H2O]2+ BP86-D3BJ COSMO dichloromethane 
C         3.619081    1.970724   -0.550859
C         2.788570    1.636612    0.536518
C         3.150206    0.699825    1.514852
C         4.385832    0.062618    1.363001
C         5.235308    0.333450    0.285242
C         4.838626    1.291463   -0.656913
N         1.474938    2.224512    0.581388
C         0.363498    1.541515    0.219565
N        -0.659646    2.431954    0.258213
C        -0.183337    3.677689    0.650319
C         1.156848    3.547684    0.855621
AU        0.293679   -0.379761   -0.397558
O         1.850206   -0.040244   -1.946386
C        -2.023247    2.097191   -0.063981
C        -2.313466    1.626070   -1.355676
C        -3.607333    1.158664   -1.595517
C        -4.593456    1.169409   -0.604060
C        -4.275094    1.711365    0.644300
C        -2.997076    2.189704    0.943542
C        -1.317007    1.646718   -2.487641
C        -2.724992    2.785742    2.297896
C         2.256325    0.374959    2.679792
C         3.232622    3.026170   -1.554738
C        -1.042940   -0.981927    0.986382
C        -1.578145   -2.252930    0.692523
C        -2.553827   -2.774286    1.553002
C        -2.949216   -2.060561    2.681451
C        -2.359525   -0.833350    2.980103
C        -1.394852   -0.284827    2.126431
C        -1.015945   -2.975044   -0.441347
N         0.000202   -2.317193   -1.076118
C         0.661719   -2.873174   -2.106330
C         0.327193   -4.136961   -2.568812
C        -0.716377   -4.824981   -1.950833
C        -1.388621   -4.242938   -0.881217
H        -0.836763    4.534293    0.731753
H         1.907198    4.260531    1.166527
H         4.688061   -0.670393    2.111345
C         6.558825   -0.367858    0.158854
H         5.492577    1.520843   -1.498296
H        -3.851713    0.786727   -2.591242
C        -5.962855    0.612213   -0.879959
H        -5.041000    1.753630    1.419068
H         1.461068   -2.284445   -2.547108
H         0.879277   -4.563530   -3.401551
H        -1.003705   -5.814929   -2.298292
H        -2.198676   -4.767676   -0.382650
H        -2.987937   -3.751373    1.347817
H        -3.706443   -2.475954    3.343363
H        -2.644398   -0.287519    3.877788
H        -0.938386    0.667495    2.373054
H         1.551969    0.469197   -2.724979
H         2.617111    0.457630   -1.564219
H         2.855150    0.042809    3.534112
H         1.658872    1.239870    2.989584
H         1.560598   -0.440260    2.434936
H         3.819718    2.918462   -2.472291
H         2.166844    2.989491   -1.816262
H         3.423294    4.030490   -1.152765
H         6.976759   -0.255381   -0.847667
H         7.281994    0.051585    0.872987
H         6.463603   -1.437192    0.385143
H        -3.386663    2.341420    3.048992
H        -1.688809    2.652065    2.627599
H        -2.919217    3.867840    2.288963
H        -1.789028    2.050686   -3.391058
H        -0.440786    2.265443   -2.267512
H        -0.980023    0.631173   -2.745947
H        -6.673382    0.892139   -0.094338
H        -6.347734    0.967019   -1.844675
H        -5.928566   -0.485874   -0.930407

84
[(ppy)Au(Mes)OTf]OTf (OTf---Au) BP86-D3BJ COSMO dichloromethane
C        -4.233501    1.072287    1.784924
C        -3.155483    1.717544    1.153518
C        -3.250851    2.239597   -0.144227
C        -4.440610    2.018845   -0.844219
C        -5.515289    1.327294   -0.280508
C        -5.401953    0.891406    1.042796
N        -1.900692    1.780964    1.861202
C        -0.771003    1.094976    1.526005
N         0.105986    1.305025    2.537579
C        -0.461769    2.125832    3.503176
C        -1.716008    2.429439    3.076397
AU       -0.378651    0.183021   -0.231891
O         1.358544    1.474976   -0.467725
S         1.383249    2.745190   -1.290990
O         1.107253    3.950269   -0.517234
C         1.417166    0.711747    2.631740
C         2.539701    1.549607    2.549100
C         3.795782    0.942104    2.596137
C         3.942839   -0.441906    2.739885
C         2.795280   -1.224664    2.876913
C         1.512978   -0.673374    2.826707
C         2.412086    3.041720    2.430449
C         5.305033   -1.081734    2.724785
C         0.309570   -1.558992    2.981066
C        -2.149344    3.030873   -0.789216
C        -6.754673    1.043304   -1.084225
C        -4.169299    0.563844    3.200231
N        -0.206977   -0.635917   -2.132385
C        -1.276402   -1.393823   -2.509531
C        -1.324320   -1.913643   -3.801910
C        -0.265589   -1.683937   -4.672761
C         0.841036   -0.956064   -4.237485
C         0.838036   -0.444014   -2.949456
C        -2.226583   -1.651374   -1.435540
C        -1.938247   -1.090563   -0.173398
C        -2.658468   -1.446997    0.950730
C        -3.734707   -2.330429    0.821243
C        -4.076678   -2.847177   -0.427677
C        -3.319052   -2.521382   -1.549189
C         3.224847    2.810539   -1.678490
F         3.953580    2.881394   -0.552237
O         0.725302    2.617408   -2.588629
F         3.595754    1.712246   -2.369609
F         3.472770    3.900157   -2.431311
H        -2.493547    3.037265    3.515731
H         0.075458    2.400705    4.399252
H         2.891687   -2.300934    3.013337
H         4.682685    1.571158    2.510909
H        -4.525163    2.407824   -1.859906
H        -6.237774    0.367991    1.508135
H         1.670111    0.117584   -2.541079
H         1.700498   -0.785260   -4.879978
H        -0.294763   -2.089336   -5.682065
H        -2.177908   -2.510342   -4.111802
H        -3.559067   -2.966286   -2.513483
H        -4.921825   -3.526173   -0.524839
H        -4.305894   -2.606904    1.706178
H        -2.395800   -1.060218    1.928895
H         3.366642    3.480876    2.123038
H         1.651443    3.329045    1.696376
H         2.134118    3.494291    3.393162
H         0.547981   -2.404120    3.636913
H        -0.544410   -1.023589    3.413426
H         0.007356   -1.981822    2.012833
H         6.096840   -0.348212    2.917716
H         5.378760   -1.882567    3.471727
H         5.500302   -1.536179    1.742274
H        -4.888725   -0.249644    3.342739
H        -3.173754    0.196275    3.475297
H        -4.422243    1.357730    3.917083
H        -2.566677    3.908100   -1.298595
H        -1.402845    3.379766   -0.070234
H        -1.627791    2.442206   -1.556324
H        -7.609730    0.817659   -0.436410
H        -7.015702    1.891477   -1.729508
H        -6.593032    0.173724   -1.738610
O         1.720771   -1.894790   -0.176643
S         1.220458   -3.236233   -0.503941
C         2.631044   -4.361820    0.034858
O         1.101097   -3.534037   -1.939893
O         0.090263   -3.701747    0.315576
F         2.352147   -5.657451   -0.263735
F         3.787005   -4.032479   -0.592810
F         2.848086   -4.287033    1.370789

84
[(ppy)Au(Mes)OTf]OTf (OTf---H13) NHC BP86-D3BJ COSMO dichloromethane
C        -0.076984   -4.108552    0.404305
C        -0.112567   -2.817947    0.964683
C        -0.942081   -2.494909    2.047653
C        -1.811080   -3.485533    2.516125
C        -1.850859   -4.762940    1.954344
C        -0.958632   -5.059964    0.919161
N         0.707175   -1.798037    0.360271
C         0.248755   -0.699708   -0.301427
N         1.339167   -0.106019   -0.845311
C         2.486444   -0.818873   -0.524776
C         2.091426   -1.872894    0.236646
AU       -1.614724    0.071150   -0.348822
O        -0.848745    1.953639    0.402966
S        -0.887350    2.335759    1.874785
O         0.316947    1.961623    2.602226
C         1.308230    1.087435   -1.651334
C         1.930785    2.243099   -1.152310
C         1.845955    3.400698   -1.926586
C         1.176351    3.424472   -3.155557
C         0.611562    2.238189   -3.630410
C         0.671105    1.046082   -2.900139
C         2.665486    2.246265    0.158032
C         1.061198    4.702517   -3.942140
C         0.098199   -0.219529   -3.480965
C        -0.913213   -1.156293    2.728570
C        -2.839197   -5.789323    2.436687
C         0.846750   -4.491617   -0.721170
N        -3.579422    0.746706   -0.335311
C        -4.499880   -0.235323   -0.568581
C        -5.857651    0.060648   -0.460920
C        -6.256027    1.355115   -0.145575
C        -5.294618    2.347426    0.043838
C        -3.954625    2.005218   -0.054557
C        -3.921368   -1.506647   -0.985543
C        -2.514906   -1.571819   -1.094917
C        -1.890095   -2.669902   -1.657284
C        -2.662862   -3.766015   -2.056156
C        -4.047512   -3.748658   -1.894165
C        -4.677357   -2.619810   -1.376346
C        -0.803114    4.208168    1.691438
F         0.330805    4.578643    1.076593
O        -2.176393    2.062779    2.503848
F        -1.856387    4.655296    0.974079
F        -0.844270    4.762385    2.916478
H         2.667712   -2.662237    0.695821
H         3.472903   -0.514454   -0.860237
H         0.124835    2.228001   -4.606512
H         2.313297    4.312408   -1.553083
H        -2.466301   -3.246802    3.354884
H        -0.959131   -6.058819    0.481570
H        -3.157505    2.726342    0.088157
H        -5.569353    3.373919    0.270395
H        -7.314452    1.591891   -0.060011
H        -6.593634   -0.719683   -0.634239
H        -5.762312   -2.593310   -1.292141
H        -4.642630   -4.609456   -2.193363
H        -2.169249   -4.634411   -2.489185
H        -0.815338   -2.692172   -1.797296
H         2.883456    3.273274    0.467850
H         2.079257    1.765987    0.950167
H         3.620767    1.709010    0.079026
H         0.173204   -0.197898   -4.573695
H         0.625286   -1.110375   -3.120022
H        -0.965128   -0.339882   -3.231070
H         1.928960    5.352448   -3.776372
H         0.969960    4.503375   -5.016722
H         0.166727    5.264375   -3.633660
H         0.433105   -5.340079   -1.276663
H         1.025584   -3.670829   -1.426106
H         1.831021   -4.796379   -0.339360
H        -0.992153   -1.285671    3.814573
H         0.001991   -0.595356    2.519663
H        -1.767415   -0.532096    2.428671
H        -2.453890   -6.807830    2.307329
H        -3.089415   -5.637665    3.493561
H        -3.775584   -5.716256    1.863219
O         5.544583   -0.203242   -0.992859
S         6.100538   -1.304186   -0.182223
O         5.222295   -2.477447   -0.054919
O         7.518277   -1.600755   -0.431430
C         6.103231   -0.583051    1.557115
F         6.603015   -1.472746    2.447069
F         6.858908    0.539249    1.613487
F         4.846275   -0.261323    1.947111

84
[(ppy)Au(Mes)OTf]OTf (OTf---H2/H3) ppy BP86-D3BJ COSMO dichloromethane
C         4.136774   -3.357555    0.690507
C         3.443384   -2.258175    1.229158
C         2.384467   -2.411323    2.135385
C         1.974601   -3.713237    2.438056
C         2.597611   -4.834327    1.885565
C         3.690466   -4.634050    1.036722
N         3.820361   -0.938500    0.784293
C         3.049376   -0.104919    0.033419
N         3.839257    0.946817   -0.294247
C         5.103138    0.786451    0.257807
C         5.089004   -0.390041    0.938649
AU        1.074846   -0.219975   -0.374342
O         0.807425    1.735077    0.525611
S         0.338396    1.942412    1.958245
O         1.434637    2.093488    2.906118
C         3.420340    2.052402   -1.119526
C         3.325964    3.325064   -0.534917
C         2.854285    4.364846   -1.337536
C         2.491544    4.165240   -2.674293
C         2.647600    2.889860   -3.224040
C         3.119827    1.811356   -2.468866
C         3.712393    3.573721    0.895182
C         1.935126    5.295199   -3.497709
C         3.314268    0.467938   -3.120077
C         1.702491   -1.249742    2.799247
C         2.094585   -6.220454    2.182430
C         5.310939   -3.214227   -0.241104
N        -0.950902   -0.460051   -0.747160
C        -1.292394   -1.717304   -1.159027
C        -2.636493   -2.040911   -1.328372
C        -3.611113   -1.072572   -1.110582
C        -3.229316    0.215035   -0.734073
C        -1.882752    0.488991   -0.553179
C        -0.151559   -2.577135   -1.450357
C         1.135022   -2.022180   -1.279033
C         2.268417   -2.693266   -1.700608
C         2.140367   -3.977284   -2.241562
C         0.884012   -4.570070   -2.358543
C        -0.258821   -3.869651   -1.980384
C        -0.405806    3.663587    1.772511
F         0.529847    4.550232    1.395389
O        -0.771736    1.072456    2.330229
F        -1.390756    3.648196    0.850130
F        -0.922887    4.042080    2.954840
H         5.853247   -0.890550    1.514903
H         5.886327    1.514487    0.103990
H         2.409452    2.724621   -4.275572
H         2.759431    5.358838   -0.899475
H         1.147746   -3.847417    3.136621
H         4.202474   -5.497461    0.610770
H        -1.521008    1.466142   -0.253098
H        -3.973400    0.992729   -0.584239
H        -4.667131   -1.309985   -1.240223
H        -2.912047   -3.043950   -1.642899
H        -1.241396   -4.318455   -2.114817
H         0.790412   -5.574203   -2.767918
H         3.033393   -4.509380   -2.565230
H         3.249774   -2.239350   -1.624165
H         3.353490    4.555533    1.219475
H         3.289971    2.816570    1.565691
H         4.803922    3.559759    1.021448
H         3.560324    0.597005   -4.179694
H         4.122495   -0.103318   -2.648378
H         2.403184   -0.144163   -3.071147
H         2.273413    6.267929   -3.121563
H         2.226712    5.203580   -4.551241
H         0.835387    5.290966   -3.461015
H         5.410375   -4.109827   -0.863724
H         5.229251   -2.342599   -0.901670
H         6.249405   -3.097731    0.318957
H         1.507025   -1.481168    3.853130
H         2.294800   -0.331392    2.758200
H         0.724417   -1.041917    2.342359
H         2.877432   -6.972138    2.027882
H         1.726831   -6.299458    3.212836
H         1.255742   -6.472441    1.516458
O        -6.908610   -1.419565   -1.151978
S        -7.321171   -0.054959   -0.778103
O        -6.391750    1.008098   -1.193008
O        -8.746033    0.241891   -0.987784
C        -7.150078   -0.057785    1.096831
F        -7.954717   -0.992310    1.655137
F        -5.873999   -0.329520    1.464346
F        -7.484865    1.148707    1.613006

77
[(ppy)Au(Mes)Cl]OTf (OTf---Au) BP86-D3BJ COSMO dichloromethane
C        -1.868635   -2.312360    1.318152
C        -1.050580   -3.008361    0.419472
C        -1.559988   -3.846124   -0.585178
C        -2.947942   -3.940272   -0.698185
C        -3.808015   -3.237541    0.154729
C        -3.251321   -2.444017    1.159070
N         0.380818   -2.882692    0.536536
C         1.103834   -1.785674    0.205763
N         2.404633   -2.108834    0.452851
C         2.489905   -3.410896    0.932998
C         1.220905   -3.893597    0.990603
AU        0.471846   -0.069131   -0.630804
CL       -0.290097   -1.281825   -2.557319
C         3.511138   -1.197161    0.311767
C         4.171716   -0.759056    1.473376
C         5.131243    0.244396    1.328952
C         5.451464    0.791809    0.082336
C         4.830622    0.264740   -1.052008
C         3.862499   -0.741388   -0.967859
C         3.913495   -1.342871    2.836592
C         6.434583    1.925340   -0.029782
C         3.277752   -1.313590   -2.230697
C        -0.657626   -4.616258   -1.509413
C        -5.300931   -3.316143   -0.022939
C        -1.313098   -1.451016    2.414609
C         1.107431    1.121832    0.888771
C         1.123566    2.489891    0.543567
C         1.564465    3.428185    1.486870
C         1.953034    3.015700    2.757823
C         1.884932    1.665587    3.102990
C         1.462797    0.719222    2.165311
C         0.571374    2.853335   -0.755076
N         0.100892    1.800987   -1.485272
C        -0.528199    1.991643   -2.655008
C        -0.700823    3.263249   -3.179807
C        -0.200768    4.355693   -2.471873
C         0.435406    4.149160   -1.254699
O        -2.361292    0.621308   -0.027612
S        -2.624456    1.872910    0.692294
O        -2.644048    3.086448   -0.140441
O        -1.929739    2.019812    1.980249
C        -4.426968    1.689150    1.205881
F        -5.223679    1.466054    0.130588
F        -4.594491    0.654889    2.067085
F        -4.873366    2.814029    1.824008
H         3.439332   -3.861589    1.183235
H         0.831179   -4.848401    1.313373
H        -3.905985   -1.901925    1.840520
H        -3.367040   -4.575566   -1.479794
H         5.108419    0.638009   -2.038729
H         5.634037    0.616173    2.222526
H        -0.880429    1.092021   -3.153929
H        -1.218678    3.384918   -4.127556
H        -0.315979    5.365376   -2.861261
H         0.812987    4.989509   -0.678540
H         1.582767    4.487432    1.235821
H         2.289743    3.751843    3.485800
H         2.161723    1.340644    4.105265
H         1.404976   -0.325280    2.452114
H        -1.228787   -5.006887   -2.358529
H         0.144964   -3.977528   -1.898046
H        -0.190600   -5.469926   -0.998078
H        -2.021078   -1.397994    3.249188
H        -0.360344   -1.837251    2.796855
H        -1.155455   -0.423934    2.059048
H        -5.602553   -4.273159   -0.465995
H        -5.824132   -3.190182    0.932926
H        -5.649110   -2.517282   -0.694698
H         4.084349   -0.588769    3.612516
H         2.897645   -1.733921    2.951908
H         4.601739   -2.178269    3.031334
H         4.077227   -1.481817   -2.962776
H         2.758829   -2.261429   -2.059072
H         2.552670   -0.628058   -2.688256
H         7.214816    1.856349    0.738196
H         6.911774    1.945383   -1.016852
H         5.922512    2.889325    0.109578

77
[(ppy)Au(Mes)Cl]OTf (OTf---H13) NHC BP86-D3BJ COSMO dichloromethane
C         5.568547   -1.478498    0.693065
C         4.241219   -1.052631    0.626673
N         3.875179   -0.141457   -0.323725
C         4.774208    0.361483   -1.187237
C         6.104845   -0.027505   -1.149259
C         6.503925   -0.965748   -0.197765
C         3.164329   -1.467614    1.518018
C         1.889402   -0.902295    1.296438
C         0.847644   -1.163666    2.172593
C         1.044117   -2.029445    3.252579
C         2.287501   -2.629044    3.455293
C         3.346985   -2.342046    2.599143
AU        1.825700    0.278073   -0.360884
CL        1.987972    1.652775   -2.312017
C        -0.177403    0.471218   -0.371399
N        -0.901244    1.612718   -0.273985
C        -2.257997    1.330516   -0.405113
C        -2.369706   -0.010231   -0.592664
N        -1.079674   -0.529536   -0.563853
C        -0.353068    2.932586   -0.095592
C        -0.414272    3.825219   -1.175046
C         0.151595    5.090375   -0.995023
C         0.754242    5.467790    0.208894
C         0.764890    4.551711    1.266373
C         0.209844    3.275248    1.142783
C        -1.051072    3.445713   -2.482451
C         0.213685    2.329379    2.312015
C        -0.755759   -1.930536   -0.645047
C         0.021469   -2.394859   -1.718647
C         0.421926   -3.733616   -1.694676
C         0.050715   -4.599619   -0.662386
C        -0.790179   -4.112521    0.341720
C        -1.220580   -2.783410    0.371373
C         0.385068   -1.533456   -2.898450
C        -2.178371   -2.340206    1.443208
O        -5.510787    0.836324   -0.637316
S        -5.992847   -0.425372   -0.054591
O        -7.434018   -0.677801   -0.196278
C        -5.786354   -0.143283    1.796049
F        -6.556896    0.889763    2.211538
O        -5.130484   -1.593531   -0.315482
F        -4.499080    0.146993    2.104332
F        -6.145390   -1.245022    2.496964
H        -3.241397   -0.643251   -0.716206
H        -3.011847    2.101586   -0.340733
H         1.206172    4.838734    2.221865
C         1.373324    6.830559    0.373016
H         0.127266    5.796550   -1.825799
H         1.029007   -4.109568   -2.519516
C         0.538436   -6.023270   -0.641727
H        -1.122025   -4.783909    1.134362
H         4.387649    1.076813   -1.909893
H         6.806769    0.400494   -1.860012
H         7.539861   -1.295199   -0.148334
H         5.861268   -2.206638    1.444707
H         4.323126   -2.789477    2.778935
H         2.436910   -3.309635    4.291671
H         0.217645   -2.233231    3.931929
H        -0.122216   -0.698558    2.034073
H        -2.068844   -2.965613    2.335657
H        -2.044227   -1.292901    1.733386
H        -3.215649   -2.429028    1.090145
H         0.295591   -2.118228   -3.821728
H        -0.256838   -0.650947   -2.983300
H         1.421596   -1.175189   -2.840811
H        -0.010327   -6.622754    0.093667
H         0.430048   -6.494502   -1.627373
H         1.606134   -6.062123   -0.380415
H        -0.774341    4.162766   -3.262587
H        -0.731299    2.446466   -2.802077
H        -2.147350    3.437504   -2.407393
H         0.289736    2.886959    3.251603
H        -0.698653    1.721452    2.345705
H         1.066476    1.638166    2.268423
H         1.231517    7.443589   -0.524282
H         0.933659    7.362162    1.228091
H         2.452459    6.748949    0.565284

77
[(ppy)Au(Mes)Cl]OTf (OTf---H2/H3) ppy BP86-D3BJ COSMO dichloromethane
C         3.741679   -3.116978   -0.190041
C         3.247213   -2.217175    0.771338
C         2.233982   -2.567802    1.677114
C         1.640737   -3.825644    1.527092
C         2.043887   -4.721119    0.534358
C         3.112481   -4.358868   -0.292367
N         3.780569   -0.878778    0.800686
C         3.077316    0.240808    0.478490
N         3.953908    1.270749    0.564853
C         5.207833    0.802115    0.942009
C         5.097811   -0.543501    1.095717
AU        1.105957    0.334084    0.078190
CL        0.769528    1.661383    2.039943
C         3.632099    2.658664    0.346861
C         3.612661    3.514399    1.460836
C         3.269627    4.847996    1.239210
C         2.955962    5.330703   -0.037914
C         3.015999    4.447058   -1.117531
C         3.359976    3.099794   -0.954017
C         3.934303    3.021596    2.844208
C         3.438921    2.189785   -2.148417
C         1.805525   -1.679727    2.814142
C         4.926196   -2.818319   -1.069967
N        -0.930224    0.232903   -0.374706
C        -1.229469   -0.574581   -1.436161
C        -2.563076   -0.774396   -1.791288
C        -3.573248   -0.143180   -1.074424
C        -3.237775    0.683568   -0.002554
C        -1.900707    0.847425    0.325819
C        -0.068312   -1.127315   -2.124733
C         1.204802   -0.775405   -1.626624
C         2.352271   -1.169107   -2.297606
C         2.252393   -1.959701   -3.446428
C         1.000787   -2.351497   -3.922172
C        -0.155361   -1.929175   -3.271730
O        -6.481343    1.400749    0.127196
S        -7.349919    0.293031   -0.301513
C        -7.145994   -0.966646    1.083835
F        -7.531979   -0.444099    2.272173
O        -6.878207   -0.441590   -1.488880
O        -8.791413    0.584013   -0.283242
F        -5.851889   -1.353704    1.198686
F        -7.893130   -2.070828    0.847502
H         5.820668   -1.292200    1.385799
H         6.048998    1.470472    1.056857
H         2.801530    4.812695   -2.122462
C         2.555815    6.768439   -0.233632
H         3.236738    5.527085    2.092177
H         0.848029   -4.112765    2.219145
C         1.346337   -6.041873    0.354496
H         3.467380   -5.061081   -1.047658
H        -1.566711    1.466002    1.155605
H        -4.008504    1.192531    0.570176
H        -4.619084   -0.288885   -1.345028
H        -2.803590   -1.419979   -2.631701
H        -1.130130   -2.212815   -3.665067
H         0.923711   -2.973787   -4.812113
H         3.158963   -2.267346   -3.965873
H         3.332046   -0.863420   -1.946896
H         1.705107   -2.277201    3.728452
H         2.516877   -0.870803    3.006106
H         0.829822   -1.214443    2.622154
H         4.819882   -3.322801   -2.036589
H         5.072832   -1.748784   -1.251630
H         5.849943   -3.191571   -0.604597
H         2.042256   -6.818899    0.015276
H         0.872884   -6.373659    1.286119
H         0.555647   -5.955989   -0.405894
H         3.639874    3.766842    3.590625
H         3.402835    2.086866    3.061884
H         5.009826    2.831769    2.964897
H         3.644585    2.769639   -3.054656
H         4.227384    1.436080   -2.035622
H         2.493514    1.653504   -2.308386
H         2.562523    7.044050   -1.294460
H         1.541445    6.943213    0.153900
H         3.229319    7.445330    0.308059


1
Cl- BP86-D3BJ COSMO dichloromethane
Cl        0.000000    0.000000    0.000000

8
OTf- BP86-D3BJ COSMO dichloromethane
S         0.000000    0.000000    0.949648
O        -0.716885    1.241681    1.282674
O         1.433770    0.000000    1.282674
O        -0.716885   -1.241681    1.282674
C         0.000000    0.000000   -0.935216
F         0.632781    1.096009   -1.419628
F         0.632781   -1.096009   -1.419628
F        -1.265562    0.000000   -1.419628

5
BF4- BP86-D3BJ COSMO dichloromethane
B         0.000000    0.000000    0.000000
F         0.818791   -0.818791    0.818791
F         0.818791    0.818791   -0.818791
F        -0.818791   -0.818791   -0.818791
F        -0.818791    0.818791    0.818791


86
[(ppy)Au(IPr)]2+ BP86-D3BJ COSMO dichloromethane
C         1.843483   -2.265367   -0.229814
C         2.628144   -1.927622   -1.345240
C         4.006091   -1.807229   -1.142327
C         4.559701   -2.023199    0.117714
C         3.750317   -2.351972    1.201842
C         2.363555   -2.472806    1.056858
C         2.004040   -1.646798   -2.701292
C         2.828769   -2.206335   -3.872403
C         1.478180   -2.826686    2.235669
C         1.842445   -2.030366    3.495406
N         0.410892   -2.329991   -0.409813
C        -0.362969   -1.221115   -0.406371
N        -1.636125   -1.639347   -0.602961
C        -1.653533   -3.020876   -0.749367
C        -0.367050   -3.456363   -0.621722
AU        0.406796    0.630803   -0.327233
C        -2.785534   -0.763635   -0.665554
C        -3.716306   -0.807315    0.390036
C        -4.799932    0.073769    0.316310
C        -4.944330    0.951203   -0.754680
C        -4.014666    0.955838   -1.788683
C        -2.913179    0.092439   -1.773815
C        -3.611028   -1.784441    1.547618
C        -3.939965   -1.133657    2.899018
C        -1.965652    0.074789   -2.960482
C        -2.667046   -0.502220   -4.201618
C        -1.394071    1.470911   -3.245110
C        -4.527846   -2.999249    1.309993
C         1.809077   -0.143103   -2.897858
C         1.518222   -4.342165    2.500865
H         0.062850   -4.446521   -0.677502
H        -2.569403   -3.558316   -0.947393
H        -0.653853    1.431902   -4.053328
H        -1.127633   -0.597463   -2.730537
H        -0.916362    1.901411   -2.350977
H        -2.181608    2.171191   -3.548388
H        -3.045025   -1.513226   -4.005946
H        -1.966581   -0.550864   -5.045234
H        -3.515429    0.128434   -4.497350
H        -2.575759   -2.155736    1.593391
H        -4.416111   -3.724737    2.125736
H        -5.576846   -2.676786    1.277038
H        -4.306664   -3.507806    0.364420
H        -3.395162   -0.193730    3.041377
H        -3.681228   -1.818125    3.716498
H        -5.011760   -0.915331    2.983403
H        -5.541128    0.074377    1.112947
H        -5.794218    1.631257   -0.786693
H        -4.150352    1.632006   -2.630978
H         1.017153   -2.127239   -2.741213
H         1.391764    0.110667   -3.879588
H         1.023486    0.257568   -2.179526
H         2.726488    0.427409   -2.718300
H         3.010484   -3.277869   -3.730347
H         2.283502   -2.067276   -4.813202
H         3.796863   -1.700085   -3.967229
H         4.653020   -1.543940   -1.976536
H         5.635553   -1.929205    0.256625
H         4.201204   -2.508240    2.179926
H         0.443457   -2.566050    1.968523
H         1.215384   -4.914589    1.615191
H         2.534714   -4.654983    2.773936
H         0.844511   -4.601969    3.327317
H         1.105779   -2.223214    4.285177
H         2.825882   -2.322710    3.884180
H         1.860053   -0.951909    3.296650
N         1.196289    2.539683   -0.235828
C         1.762112    3.175522   -1.277996
C         2.255014    4.463671   -1.145925
C         2.152731    5.097213    0.092389
C         1.560319    4.433632    1.161605
C         1.078079    3.140015    0.984452
H         1.811744    2.635138   -2.219009
H         2.708378    4.951285   -2.003935
H         2.532039    6.107962    0.224324
H         1.467153    4.915903    2.130460
C         0.423137    2.316804    1.991463
C         0.229870    2.692615    3.328264
C        -0.400104    1.830851    4.221744
C        -0.852844    0.582770    3.801651
C        -0.682270    0.174856    2.469793
C        -0.048912    1.047828    1.614003
H         0.582921    3.665640    3.664423
H        -0.537104    2.135443    5.256788
H        -1.340870   -0.093287    4.500893
H        -1.036374   -0.798688    2.148554
